# Supplementary material for: Stapling strategy for slowing helicity interconversion of α-helical peptides and isolating chiral auxiliary-free one-handed forms
Source: Nat Commun. 2023 Oct 26;14:6834. doi: 10.1038/s41467-023-42493-y (PMC10603036; doi:10.1038/s41467-023-42493-y)
Supplement: Supplementary file 3 — Source data [file 41467_2023_42493_MOESM3_ESM.xlsx]

## Sheet: Fig 2b
Fig 2b
	(ii)			(iii)			(iv)
	time (min)	CD(De)		time (min)	CD(De)		time (min)	CD(De)
	0	-25.809		0	37.0841		0	18.6941
	0.0333	-24.3098		0.0333	36.3459		0.0333	18.7888
	0.0667	-23.0659		0.0667	35.6861		0.0667	18.757
	0.1	-21.8455		0.1	34.5637		0.1	18.7855
	0.1333	-20.5931		0.1333	34.0225		0.1333	19.2183
	0.1667	-19.1375		0.1667	33.1865		0.1667	19.393
	0.2	-17.9923		0.2	32.2372		0.2	19.2112
	0.2333	-16.8612		0.2333	31.433		0.2333	19.3429
	0.2667	-15.3556		0.2667	30.6443		0.2667	19.3302
	0.3	-14.3997		0.3	29.9405		0.3	19.0091
	0.3333	-13.549		0.3333	29.2468		0.3333	18.8084
	0.3667	-12.8612		0.3667	28.5479		0.3667	18.6152
	0.4	-11.9574		0.4	27.8141		0.4	18.9368
	0.4333	-10.6793		0.4333	27.0956		0.4333	19.0438
	0.4667	-9.68309		0.4667	26.5127		0.4667	19.0188
	0.5	-8.69635		0.5	25.8952		0.5	19.1688
	0.5333	-7.76404		0.5333	25.0988		0.5333	19.1175
	0.5667	-6.72844		0.5667	24.5069		0.5667	19.0845
	0.6	-5.68447		0.6	23.7315		0.6	19.5243
	0.6333	-4.38952		0.6333	22.7958		0.6333	19.3877
	0.6667	-3.59794		0.6667	22.4128		0.6667	19.1561
	0.7	-2.95367		0.7	21.7352		0.7	19.3725
	0.7333	-1.97562		0.7333	21.0408		0.7333	19.6396
	0.7667	-1.03694		0.7667	20.7207		0.7667	19.8148
	0.8	-0.64424		0.8	20.3623		0.8	19.5418
	0.8333	-0.171469		0.8333	19.0796		0.8333	19.6122
	0.8667	1.00696		0.8667	17.9889		0.8667	19.448
	0.9	1.96787		0.9	17.7663		0.9	19.3257
	0.9333	2.97896		0.9333	17.5719		0.9333	19.6547
	0.9667	3.74733		0.9667	17.036		0.9667	19.3174
	1	4.10904		1	16.1112		1	19.1153
	1.0333	4.47614		1.0333	15.6937		1.0333	19.1202
	1.0667	5.02925		1.0667	14.9877		1.0667	19.1949
	1.1	5.61314		1.1	14.2992		1.1	19.3868
	1.1333	6.40932		1.1333	13.8229		1.1333	19.1408
	1.1667	7.3613		1.1667	13.2936		1.1667	19.168
	1.2	8.13975		1.2	12.7353		1.2	19.3625
	1.2333	8.40042		1.2333	11.9471		1.2333	19.4488
	1.2667	8.98149		1.2667	11.6225		1.2667	19.2632
	1.3	10.0807		1.3	11.3827		1.3	19.4198
	1.3333	10.5103		1.3333	10.8095		1.3333	19.831
	1.3667	10.7788		1.3667	10.0963		1.3667	19.973
	1.4	11.6689		1.4	8.99899		1.4	19.6457
	1.4333	12.5208		1.4333	8.48027		1.4333	19.6403
	1.4667	12.9228		1.4667	8.3141		1.4667	19.8771
	1.5	13.1089		1.5	8.06378		1.5	19.4104
	1.5333	13.6219		1.5333	7.53428		1.5333	19.3885
	1.5667	14.78		1.5667	6.98952		1.5667	19.5622
	1.6	15.8085		1.6	6.6018		1.6	19.5779
	1.6333	15.9065		1.6333	5.80666		1.6333	19.6811
	1.6667	16.0746		1.6667	5.40214		1.6667	19.6285
	1.7	16.5743		1.7	4.79326		1.7	19.2594
	1.7333	16.9239		1.7333	4.45474		1.7333	19.0986
	1.7667	17.4073		1.7667	4.00895		1.7667	19.2594
	1.8	17.9834		1.8	3.20564		1.8	19.2918
	1.8333	18.4266		1.8333	2.84337		1.8333	19.2796
	1.8667	19.015		1.8667	2.35534		1.8667	19.3874
	1.9	19.5317		1.9	1.77753		1.9	19.5368
	1.9333	19.8816		1.9333	1.35683		1.9333	19.3314
	1.9667	20.4258		1.9667	0.837469		1.9667	19.4087
	2	21.2784		2	0.335591		2	19.2984
	2.0333	21.8257		2.0333	0.0964752		2.0333	19.0971
	2.0667	21.8088		2.0667	-0.460983		2.0667	19.4657
	2.1	21.8969		2.1	-0.70552		2.1	19.5719
	2.1333	22.188		2.1333	-1.13582		2.1333	19.3604
	2.1667	22.667		2.1667	-2.12553		2.1667	19.6
	2.2	22.8489		2.2	-2.66895		2.2	19.6635
	2.2333	23.1244		2.2333	-2.66226		2.2333	19.7459
	2.2667	23.8388		2.2667	-2.84942		2.2667	20.0624
	2.3	24.3447		2.3	-3.15256		2.3	19.849
	2.3333	24.6655		2.3333	-3.62937		2.3333	19.6007
	2.3667	24.891		2.3667	-4.20782		2.3667	19.7941
	2.4	25.077		2.4	-4.50376		2.4	19.6663
	2.4333	25.3044		2.4333	-4.92501		2.4333	19.6599
	2.4667	25.6171		2.4667	-5.17256		2.4667	19.5834
	2.5	26.0807		2.5	-5.37865		2.5	19.0473
	2.5333	26.3702		2.5333	-5.88316		2.5333	19.3399
	2.5667	26.6277		2.5667	-6.4951		2.5667	19.4028
	2.6	26.6999		2.6	-6.62922		2.6	19.1643
	2.6333	27.1266		2.6333	-6.65585		2.6333	18.9061
	2.6667	27.6639		2.6667	-7.16151		2.6667	19.3388
	2.7	27.8165		2.7	-7.73988		2.7	19.982
	2.7333	28.1702		2.7333	-8.14305		2.7333	19.9165
	2.7667	28.8259		2.7667	-8.53925		2.7667	19.6217
	2.8	28.9627		2.8	-9.22306		2.8	19.3066
	2.8333	28.7706		2.8333	-9.79146		2.8333	19.3355
	2.8667	29.212		2.8667	-9.91859		2.8667	19.7812
	2.9	29.7447		2.9	-10.2246		2.9	19.9019
	2.9333	29.727		2.9333	-10.6813		2.9333	19.6191
	2.9667	29.6922		2.9667	-10.8806		2.9667	19.7278
	3	30.049		3	-10.993		3	19.4047
	3.0333	30.5204		3.0333	-10.9307		3.0333	19.1408
	3.0667	30.8268		3.0667	-11.329		3.0667	19.6936
	3.1	31.2791		3.1	-11.9268		3.1	19.8474
	3.1333	31.4555		3.1333	-12.4037		3.1333	19.5415
	3.1667	31.2854		3.1667	-12.8714		3.1667	19.4016
	3.2	31.5555		3.2	-13.0778		3.2	19.484
	3.2333	32.0837		3.2333	-13.1544		3.2333	19.4565
	3.2667	32.297		3.2667	-13.4168		3.2667	19.4538
	3.3	32.2255		3.3	-13.8048		3.3	19.7198
	3.3333	32.338		3.3333	-14.4911		3.3333	19.5085
	3.3667	32.491		3.3667	-14.9691		3.3667	19.4178
	3.4	32.8263		3.4	-14.8585		3.4	19.6526
	3.4333	33.1827		3.4333	-15.0587		3.4333	19.7773
	3.4667	33.0753		3.4667	-15.2528		3.4667	19.7008
	3.5	33.1054		3.5	-15.4717		3.5	19.4556
	3.5333	33.6771		3.5333	-15.9185		3.5333	19.5101
	3.5667	34.0979		3.5667	-16.2087		3.5667	19.7893
	3.6	34.1438		3.6	-16.2144		3.6	19.5386
	3.6333	34.1865		3.6333	-16.6735		3.6333	19.5884
	3.6667	34.2873		3.6667	-17.2599		3.6667	19.6711
	3.7	34.0981		3.7	-17.3918		3.7	19.1659
	3.7333	34.4047		3.7333	-17.5345		3.7333	19.3087
	3.7667	34.5785		3.7667	-17.5019		3.7667	19.4432
	3.8	34.715		3.8	-17.7096		3.8	19.5728
	3.8333	34.7165		3.8333	-18.3876		3.8333	19.2399
	3.8667	34.7975		3.8667	-18.6358		3.8667	18.804
	3.9	35.448		3.9	-18.7009		3.9	18.971
	3.9333	35.8953		3.9333	-18.9722		3.9333	19.2985
	3.9667	36.1331		3.9667	-19.16		3.9667	19.6353
	4	36.0244		4	-19.4756		4	19.4904
	4.0333	36.1019		4.0333	-19.6729		4.0333	19.3621
	4.0667	36.3535		4.0667	-19.8231		4.0667	19.6491
	4.1	36.3237		4.1	-20.2102		4.1	19.6451
	4.1333	35.9743		4.1333	-20.5447		4.1333	19.3314
	4.1667	36.1222		4.1667	-20.8545		4.1667	19.385
	4.2	36.5199		4.2	-21.0345		4.2	19.5444
	4.2333	36.6467		4.2333	-21.1846		4.2333	19.7702
	4.2667	36.6621		4.2667	-21.3081		4.2667	19.694
	4.3	36.5717		4.3	-21.5114		4.3	19.609
	4.3333	36.5893		4.3333	-22.0904		4.3333	19.6122
	4.3667	36.7218		4.3667	-22.2315		4.3667	19.701
	4.4	37.0024		4.4	-21.9498		4.4	19.5817
	4.4333	37.4139		4.4333	-22.1204		4.4333	19.4823
	4.4667	37.4659		4.4667	-22.652		4.4667	19.7757
	4.5	37.0871		4.5	-23.1226		4.5	19.3404
	4.5333	37.0534		4.5333	-23.5041		4.5333	19.462
	4.5667	37.7802		4.5667	-23.5553		4.5667	19.7673
	4.6	38.6104		4.6	-23.7559		4.6	19.4994
	4.6333	38.4303		4.6333	-23.9013		4.6333	19.3945
	4.6667	38.2281		4.6667	-24.0121		4.6667	19.3781
	4.7	38.5579		4.7	-24.3469		4.7	19.8216
	4.7333	38.6095		4.7333	-24.3027		4.7333	19.9578
	4.7667	38.8024		4.7667	-24.2008		4.7667	19.9467
	4.8	38.7927		4.8	-24.3467		4.8	20.2195
	4.8333	38.958		4.8333	-24.8484		4.8333	19.8742
	4.8667	39.1666		4.8667	-25.4316		4.8667	19.8918
	4.9	39.0825		4.9	-25.4939		4.9	19.9869
	4.9333	39.1011		4.9333	-25.3382		4.9333	19.4857
	4.9667	39.1132		4.9667	-25.1784		4.9667	19.5157
	5	39.0124		5	-25.4149		5	19.9062
	5.0333	39.0168		5.0333	-26.1462		5.0333	20.1923
	5.0667	39.1615		5.0667	-26.1826		5.0667	20.2779
	5.1	39.2359		5.1	-26.2354		5.1	19.9385
	5.1333	39.4567		5.1333	-26.6237		5.1333	19.725
	5.1667	39.5993		5.1667	-26.7631		5.1667	19.7476
	5.2	39.6082		5.2	-27.0845		5.2	19.2131
	5.2333	39.7535		5.2333	-26.9639		5.2333	18.7951
	5.2667	40.0373		5.2667	-27.0628		5.2667	19.1246
	5.3	40.136		5.3	-27.5809		5.3	19.8559
	5.3333	40.1628		5.3333	-27.6654		5.3333	19.9354
	5.3667	40.0884		5.3667	-27.9872		5.3667	19.7471
	5.4	39.7611		5.4	-28.0647		5.4	19.7561
	5.4333	39.9253		5.4333	-27.7649		5.4333	19.5753
	5.4667	40.0886		5.4667	-28.2767		5.4667	19.1359
	5.5	40.1416		5.5	-28.3853		5.5	19.2218
	5.5333	40.0549		5.5333	-28.3933		5.5333	19.9861
	5.5667	39.6472		5.5667	-28.7971		5.5667	20.1827
	5.6	40.0894		5.6	-28.7135		5.6	20.3062
	5.6333	40.8278		5.6333	-28.9597		5.6333	20.533
	5.6667	40.871		5.6667	-29.358		5.6667	20.2829
	5.7	40.5914		5.7	-29.1862		5.7	19.8604
	5.7333	40.5327		5.7333	-29.2757		5.7333	19.6985
	5.7667	40.468		5.7667	-29.5079		5.7667	20.0258
	5.8	40.4848		5.8	-29.8268		5.8	20.1136
	5.8333	40.872		5.8333	-30.2369		5.8333	19.916
	5.8667	40.9559		5.8667	-29.8256		5.8667	19.6623
	5.9	40.4715		5.9	-29.7387		5.9	19.4979
	5.9333	40.4036		5.9333	-29.9239		5.9333	19.7699
	5.9667	41.0921		5.9667	-30.2266		5.9667	19.7417
	6	41.127		6	-30.4929		6	19.3388
	6.0333	41.0906		6.0333	-30.5348		6.0333	19.169
	6.0667	41.2041		6.0667	-30.306		6.0667	19.401
	6.1	41.023		6.1	-30.4224		6.1	19.6351
	6.1333	41.3362		6.1333	-30.8617		6.1333	19.792
	6.1667	41.2429		6.1667	-30.7767		6.1667	19.8415
	6.2	41.0219		6.2	-31.1553		6.2	19.8281
	6.2333	41.3071		6.2333	-31.2857		6.2333	19.9837
	6.2667	41.1876		6.2667	-31.2509		6.2667	19.8299
	6.3	41.1294		6.3	-31.6112		6.3	19.6879
	6.3333	41.2756		6.3333	-31.7722		6.3333	19.6925
	6.3667	41.1526		6.3667	-31.6294		6.3667	19.744
	6.4	41.2658		6.4	-31.6035		6.4	19.9817
	6.4333	41.2314		6.4333	-32.0508		6.4333	20.1583
	6.4667	41.308		6.4667	-31.9955		6.4667	20.2014
	6.5	41.3513		6.5	-31.8323		6.5	20.2009
	6.5333	41.236		6.5333	-32.0756		6.5333	20.1634
	6.5667	41.2831		6.5667	-32.3577		6.5667	19.581
	6.6	41.4767		6.6	-32.7965		6.6	19.6705
	6.6333	41.9095		6.6333	-32.4342		6.6333	19.7921
	6.6667	41.95		6.6667	-32.3189		6.6667	19.4781
	6.7	41.6106		6.7	-32.9407		6.7	19.7699
	6.7333	41.3669		6.7333	-33.2445		6.7333	19.806
	6.7667	41.6724		6.7667	-33.1549		6.7667	19.5278
	6.8	41.8696		6.8	-32.995		6.8	19.5391
	6.8333	41.7882		6.8333	-32.9901		6.8333	20.0475
	6.8667	41.9501		6.8667	-33.1981		6.8667	20.2776
	6.9	42.1604		6.9	-33.4212		6.9	20.0774
	6.9333	42.2773		6.9333	-33.4541		6.9333	19.9091
	6.9667	42.0777		6.9667	-33.5879		6.9667	19.997
	7	42.1094		7	-33.4265		7	19.9498
	7.0333	42.435		7.0333	-33.5083		7.0333	19.3675
	7.0667	42.1467		7.0667	-33.8163		7.0667	19.7205
	7.1	42.2975		7.1	-33.8026		7.1	20.2553
	7.1333	42.572		7.1333	-34.0904		7.1333	19.6787
	7.1667	42.151		7.1667	-34.2352		7.1667	19.5889
	7.2	42.0536		7.2	-34.689		7.2	20.1133
	7.2333	42.1954		7.2333	-34.7897		7.2333	19.7507
	7.2667	41.9139		7.2667	-34.1176		7.2667	19.4457
	7.3	42.3779		7.3	-34.1373		7.3	19.614
	7.3333	42.9299		7.3333	-34.035		7.3333	19.7858
	7.3667	42.3838		7.3667	-34.283		7.3667	19.8512
	7.4	42.2221		7.4	-35.0966		7.4	19.9582
	7.4333	42.7374		7.4333	-34.8961		7.4333	20.0855
	7.4667	42.9103		7.4667	-34.6441		7.4667	20.0651
	7.5	42.6769		7.5	-34.6969		7.5	20.1446
	7.5333	42.7298		7.5333	-34.7697		7.5333	19.9078
	7.5667	42.7158		7.5667	-35.2118		7.5667	19.8753
	7.6	42.5729		7.6	-35.6524		7.6	19.8034
	7.6333	42.5917		7.6333	-35.5859		7.6333	19.6131
	7.6667	42.9064		7.6667	-35.2078		7.6667	19.4571
	7.7	42.635		7.7	-35.2212		7.7	19.4975
	7.7333	42.2497		7.7333	-35.1944		7.7333	19.9951
	7.7667	42.4484		7.7667	-35.2627		7.7667	19.8009
	7.8	42.6895		7.8	-35.763		7.8	19.3876
	7.8333	42.6604		7.8333	-35.9038		7.8333	19.8304
	7.8667	42.4091		7.8667	-35.9514		7.8667	19.9046
	7.9	42.4665		7.9	-36.0354		7.9	19.4454
	7.9333	42.3732		7.9333	-35.954		7.9333	19.2276
	7.9667	42.3		7.9667	-35.9828		7.9667	19.2632
	8	42.6904		8	-36.1894		8	19.7896
	8.0333	42.7761		8.0333	-36.494		8.0333	20.165
	8.0667	42.4901		8.0667	-36.025		8.0667	19.9022
	8.1	42.5321		8.1	-36.3299		8.1	19.9927
	8.1333	42.7379		8.1333	-36.7212		8.1333	20.1195
	8.1667	43.0618		8.1667	-36.5327		8.1667	19.947
	8.2	43.2572		8.2	-36.5238		8.2	19.9469
	8.2333	42.8235		8.2333	-36.3724		8.2333	19.6545
	8.2667	42.8309		8.2667	-36.6971		8.2667	19.6863
	8.3	43.0678		8.3	-36.5643		8.3	19.7681
	8.3333	43.1484		8.3333	-36.7154		8.3333	19.6944
	8.3667	42.8001		8.3667	-37.2945		8.3667	19.7565
	8.4	42.893		8.4	-36.6898		8.4	19.7175
	8.4333	43.4717		8.4333	-36.2893		8.4333	19.983
	8.4667	42.9906		8.4667	-36.8956		8.4667	19.7962
	8.5	42.7103		8.5	-37.1856		8.5	19.6416
	8.5333	43.0095		8.5333	-37.1723		8.5333	19.9093
	8.5667	43.3989		8.5667	-37.0613		8.5667	20.0509
	8.6	43.463		8.6	-36.8903		8.6	19.7878
	8.6333	43.209		8.6333	-36.8757		8.6333	19.6931
	8.6667	43.2636		8.6667	-36.9927		8.6667	20.0523
	8.7	43.1465		8.7	-37.2046		8.7	19.8882
	8.7333	42.8872		8.7333	-37.2717		8.7333	19.9118
	8.7667	42.9607		8.7667	-37.2537		8.7667	20.2674
	8.8	43.3075		8.8	-37.5641		8.8	20.0854
	8.8333	43.4098		8.8333	-37.7342		8.8333	19.4904
	8.8667	43.1811		8.8667	-37.7169		8.8667	19.6781
	8.9	43.0199		8.9	-37.8617		8.9	19.9029
	8.9333	43.0653		8.9333	-38.0393		8.9333	19.7569
	8.9667	43.3748		8.9667	-37.9414		8.9667	19.88
	9	43.5137		9	-37.736		9	19.9612
	9.0333	43.4605		9.0333	-37.6373		9.0333	19.8122
	9.0667	43.1823		9.0667	-37.6049		9.0667	19.6339
	9.1	43.353		9.1	-37.8496		9.1	20.0396
	9.1333	43.2784		9.1333	-38.0144		9.1333	20.1029
	9.1667	43.0772		9.1667	-37.8705		9.1667	19.6589
	9.2	43.4056		9.2	-37.9869		9.2	19.6354
	9.2333	43.2213		9.2333	-37.8968		9.2333	19.7075
	9.2667	43.1482		9.2667	-37.7892		9.2667	19.5419
	9.3	43.1719		9.3	-38.107		9.3	19.4022
	9.3333	43.1467		9.3333	-38.28		9.3333	19.4744
	9.3667	43.4034		9.3667	-38.3328		9.3667	19.8592
	9.4	43.4581		9.4	-38.1338		9.4	19.7425
	9.4333	43.5087		9.4333	-38.1403		9.4333	19.5933
	9.4667	43.3683		9.4667	-38.4843		9.4667	19.8779
	9.5	43.1999		9.5	-38.4769		9.5	19.596
	9.5333	42.8054		9.5333	-38.3246		9.5333	19.456
	9.5667	42.7961		9.5667	-38.8974		9.5667	19.6786
	9.6	43.0907		9.6	-38.9763		9.6	19.6431
	9.6333	43.2683		9.6333	-38.513		9.6333	19.8498
	9.6667	43.5857		9.6667	-38.5508		9.6667	20.1855
	9.7	43.3516		9.7	-38.5172		9.7	20.0483
	9.7333	43.0189		9.7333	-38.7113		9.7333	19.8295
	9.7667	43.1547		9.7667	-38.9924		9.7667	20.0003
	9.8	43.2408		9.8	-38.7644		9.8	19.8658
	9.8333	43.0714		9.8333	-38.7486		9.8333	19.3727
	9.8667	43.0471		9.8667	-38.9361		9.8667	19.5823
	9.9	42.9794		9.9	-38.9938		9.9	20.0752
	9.9333	43.2787		9.9333	-39.2021		9.9333	20.1507
	9.9667	43.8905		9.9667	-38.9637		9.9667	19.9681
	10	44.1078		10	-38.8119		10	19.5333
	10.0333	43.8573		10.0333	-39.0581
	10.0667	43.7222		10.0667	-38.8363
	10.1	43.6632		10.1	-38.6473
	10.1333	43.4859		10.1333	-38.9809
	10.1667	43.4733		10.1667	-39.2243
	10.2	43.5739		10.2	-39.0598
	10.2333	43.4433		10.2333	-38.9134
	10.2667	43.0917		10.2667	-39.0289
	10.3	42.9233		10.3	-39.1155
	10.3333	43.1663		10.3333	-39.3349
	10.3667	43.1728		10.3667	-39.644
	10.4	43.014		10.4	-39.5991
	10.4333	43.4075		10.4333	-39.3736
	10.4667	43.493		10.4667	-39.636
	10.5	43.3193		10.5	-39.8239
	10.5333	43.6234		10.5333	-39.9235
	10.5667	43.6464		10.5667	-40.0018
	10.6	43.5576		10.6	-39.8037
	10.6333	43.5331		10.6333	-39.7601
	10.6667	43.5748		10.6667	-39.7016
	10.7	43.7878		10.7	-39.837
	10.7333	43.6653		10.7333	-40.0357
	10.7667	43.6612		10.7667	-40.0712
	10.8	43.6358		10.8	-40.1284
	10.8333	43.2766		10.8333	-40.2193
	10.8667	43.4622		10.8667	-40.0089
	10.9	43.8193		10.9	-40.2615
	10.9333	43.7145		10.9333	-40.3689
	10.9667	43.6582		10.9667	-39.8303
	11	43.6527		11	-39.7588
	11.0333	43.5924		11.0333	-39.6467
	11.0667	43.3262		11.0667	-39.8333
	11.1	43.4141		11.1	-40.3695
	11.1333	43.6191		11.1333	-40.4879
	11.1667	43.471		11.1667	-40.4235
	11.2	43.6775		11.2	-40.3667
	11.2333	43.7829		11.2333	-40.2481
	11.2667	43.9208		11.2667	-40.0231
	11.3	43.99		11.3	-39.99
	11.3333	43.7218		11.3333	-40.4867
	11.3667	43.5516		11.3667	-40.4437
	11.4	43.6468		11.4	-40.0159
	11.4333	43.8839		11.4333	-40.2576
	11.4667	43.8829		11.4667	-40.5718
	11.5	43.7668		11.5	-40.7836
	11.5333	43.98		11.5333	-40.843
	11.5667	43.9522		11.5667	-40.7872
	11.6	43.5989		11.6	-40.647
	11.6333	43.7007		11.6333	-40.8251
	11.6667	43.73		11.6667	-40.8475
	11.7	43.6207		11.7	-40.8264
	11.7333	43.8206		11.7333	-40.8323
	11.7667	44.0234		11.7667	-40.6761
	11.8	43.7031		11.8	-40.6388
	11.8333	43.6246		11.8333	-40.3605
	11.8667	43.6135		11.8667	-40.4648
	11.9	43.2602		11.9	-40.5611
	11.9333	43.5376		11.9333	-40.8951
	11.9667	43.8156		11.9667	-41.1207
	12	43.6315		12	-40.838
	12.0333	43.298		12.0333	-41.1172
	12.0667	43.4498		12.0667	-40.9322
	12.1	43.7931		12.1	-40.665
	12.1333	43.7428		12.1333	-41.0259
	12.1667	43.8581		12.1667	-41.4869
	12.2	43.9823		12.2	-41.5465
	12.2333	43.7078		12.2333	-41.1045
	12.2667	43.944		12.2667	-40.7784
	12.3	44.1751		12.3	-40.7623
	12.3333	43.8268		12.3333	-41.0705
	12.3667	43.5981		12.3667	-41.2864
	12.4	43.8336		12.4	-41.1822
	12.4333	43.8288		12.4333	-40.9023
	12.4667	43.5453		12.4667	-40.9092
	12.5	43.7985		12.5	-41.3093
	12.5333	44.1063		12.5333	-41.3362
	12.5667	44.0875		12.5667	-41.4143
	12.6	43.6677		12.6	-41.8945
	12.6333	43.5777		12.6333	-41.522
	12.6667	43.9157		12.6667	-41.0356
	12.7	43.8035		12.7	-41.1848
	12.7333	43.7218		12.7333	-41.0915
	12.7667	43.7289		12.7667	-41.305
	12.8	43.3929		12.8	-41.5817
	12.8333	43.6016		12.8333	-41.4969
	12.8667	43.7121		12.8667	-41.5751
	12.9	43.1366		12.9	-41.7792
	12.9333	43.4254		12.9333	-41.8815
	12.9667	43.6342		12.9667	-41.5559
	13	43.6165		13	-41.2478
	13.0333	43.6733		13.0333	-41.4644
	13.0667	43.7402		13.0667	-41.6547
	13.1	43.8936		13.1	-41.4687
	13.1333	43.8417		13.1333	-41.5498
	13.1667	44.0453		13.1667	-41.883
	13.2	44.0138		13.2	-41.7734
	13.2333	44.1326		13.2333	-41.4007
	13.2667	44.0782		13.2667	-41.3949
	13.3	43.9009		13.3	-41.573
	13.3333	43.7938		13.3333	-41.441
	13.3667	43.5178		13.3667	-41.475
	13.4	43.6672		13.4	-41.4899
	13.4333	43.8862		13.4333	-41.6083
	13.4667	43.6354		13.4667	-41.9389
	13.5	43.3108		13.5	-41.5053
	13.5333	43.3659		13.5333	-41.2185
	13.5667	43.6179		13.5667	-41.4378
	13.6	43.5458		13.6	-41.3606
	13.6333	43.8407		13.6333	-41.6932
	13.6667	43.9632		13.6667	-42.1037
	13.7	43.994		13.7	-41.7084
	13.7333	44.2258		13.7333	-41.5252
	13.7667	44.0217		13.7667	-41.6848
	13.8	43.9238		13.8	-41.5786
	13.8333	43.8234		13.8333	-41.7268
	13.8667	44.1548		13.8667	-42.1398
	13.9	43.9929		13.9	-42.1972
	13.9333	43.4699		13.9333	-41.9307
	13.9667	43.6183		13.9667	-41.6204
	14	43.2921		14	-41.7284
				14.0333	-42.2989
				14.0667	-42.3376
				14.1	-41.7532
				14.1333	-41.383
				14.1667	-41.4595
				14.2	-41.691
				14.2333	-42.2259
				14.2667	-42.5087
				14.3	-42.147
				14.3333	-42.1172
				14.3667	-42.0566
				14.4	-41.9511
				14.4333	-41.8861
				14.4667	-41.9609
				14.5	-42.3707
				14.5333	-42.092
				14.5667	-42.1473
				14.6	-42.2504
				14.6333	-42.3932
				14.6667	-42.0961
				14.7	-41.9005
				14.7333	-42.3942
				14.7667	-42.2975
				14.8	-42.1499
				14.8333	-42.2012
				14.8667	-42.5109
				14.9	-42.5465
				14.9333	-42.1995
				14.9667	-42.1498
				15	-42.1702
				15.0333	-41.8119
				15.0667	-42.268
				15.1	-42.5262
				15.1333	-42.1473
				15.1667	-42.2889
				15.2	-42.5709
				15.2333	-42.5998
				15.2667	-42.3433
				15.3	-42.4408
				15.3333	-42.7967
				15.3667	-42.6588
				15.4	-42.4258
				15.4333	-42.3926
				15.4667	-42.2902
				15.5	-42.3761
				15.5333	-42.6026
				15.5667	-42.5594
				15.6	-42.4082
				15.6333	-42.2302
				15.6667	-42.519
				15.7	-42.408
				15.7333	-42.1106
				15.7667	-42.2591
				15.8	-42.3333
				15.8333	-42.5138
				15.8667	-42.6434
				15.9	-42.8288
				15.9333	-42.7387
				15.9667	-42.2032
				16	-42.1447
				16.0333	-42.5354
				16.0667	-42.6341
				16.1	-42.6871
				16.1333	-42.8723
				16.1667	-42.531
				16.2	-42.1477
				16.2333	-42.4913
				16.2667	-42.8242
				16.3	-42.9492
				16.3333	-42.8163
				16.3667	-42.5721
				16.4	-42.768
				16.4333	-42.7653
				16.4667	-42.4311
				16.5	-42.3882
				16.5333	-42.5097
				16.5667	-42.5623
				16.6	-42.6752
				16.6333	-42.858
				16.6667	-42.6912
				16.7	-42.7103
				16.7333	-42.8889
				16.7667	-42.9359
				16.8	-42.869
				16.8333	-42.8776
				16.8667	-42.4137
				16.9	-42.2297
				16.9333	-42.6233
				16.9667	-42.737
				17	-43.1722
				17.0333	-43.0736
				17.0667	-42.7207
				17.1	-42.895
				17.1333	-42.719
				17.1667	-42.6327
				17.2	-42.5459
				17.2333	-42.5483
				17.2667	-42.8819
				17.3	-43.0166
				17.3333	-43.0915
				17.3667	-42.7201
				17.4	-42.7149
				17.4333	-43.0301
				17.4667	-42.918
				17.5	-42.7161
				17.5333	-43.0938
				17.5667	-43.3651
				17.6	-42.993
				17.6333	-42.8545
				17.6667	-43.0445
				17.7	-43.2225
				17.7333	-43.1964
				17.7667	-43.2205
				17.8	-42.9493
				17.8333	-42.6478
				17.8667	-42.959
				17.9	-42.9901
				17.9333	-43.0855
				17.9667	-43.0442
				18	-42.7178
				18.0333	-42.851
				18.0667	-43.0643
				18.1	-42.9994
				18.1333	-42.6303
				18.1667	-42.8905
				18.2	-43.1848
				18.2333	-42.8828
				18.2667	-42.9564
				18.3	-43.0562
				18.3333	-43.0807
				18.3667	-43.0802
				18.4	-43.1054
				18.4333	-43.1607
				18.4667	-42.8271
				18.5	-43.1883
				18.5333	-43.3641
				18.5667	-42.8869
				18.6	-43.174
				18.6333	-42.9673
				18.6667	-42.9018
				18.7	-43.1435
				18.7333	-43.0388
				18.7667	-42.84
				18.8	-42.8148
				18.8333	-43.2051
				18.8667	-42.9746
				18.9	-42.8266
				18.9333	-43.3232
				18.9667	-43.2405
				19	-42.9789

## Sheet: SFig 12b
SFig 12b
			Chemical shift (ppm)
		Temp(K)	N(1)H	N(2)H	N(3)H	N(4)H	N(5)H	N(6)H	N(7)H	N(8)H	N(9)H	N(10)H
		278	8.1612	8.1946	6.7168	6.4235	6.597	7.1978	7.3551	7.2652	6.986	7.243
		288	8.0996	8.116	6.7168	6.4308	6.6029	7.1785	7.3281	7.2568	6.9912
		298	8.0473	8.0478	6.7154	6.4374	6.6075	7.1561	7.3051	7.2488	6.9953
		308	7.9959	7.9858	6.7148	6.4434	6.6128	7.1374	7.2846	7.242	6.9977

## Sheet: SFig 16b
SFig 16b
			Chemical shift (ppm)
		Temp(K)	N(1)H	N(2)H	N(3)H	N(4)H	N(5)H	N(6)H	N(7)H	N(8)H	N(9)H	N(10)H	N(11)H	N(12)H
		268	8.019	7.488	7.3067	6.7481	6.3994	6.376	6.6969	7.1475	7.3898	7.4156	6.8783	7.3565
		278	7.9563	7.4593	7.294	6.7444	6.4012	6.3801	6.6939	7.1374	7.38417	7.40108	6.8775	7.3476
		288	7.8833	7.4295	7.2784	6.7374	6.40092	6.38245	6.6892	7.1233	7.37851		6.8758	7.33526
		298	7.8176	7.404		6.7326	6.4028	6.3856	6.6854	7.1126			6.8759	7.3251
		308	7.7521			6.7282	6.40218	6.3892	6.6827	7.1028		7.3599	6.8751	7.3152

## Sheet: SFig 18
SFig 18
	a												b												c
	35C			25C			15C			5C			35C			25C			15C			5C			35C			25C			15C			5C			35C			25C			15C			5C
	time (min)	CD(De)		time (min)	CD(De)		time (min)	CD(De)		time (min)	CD(De)		time (min)			time (min)			time (min)			time (min)			time (min)	CD(De)		time (min)	CD(De)		time (min)	CD(De)		time (min)	CD(De)		time (min)			time (min)			time (min)			time (min)
	0	-15.43		0	-25.809		0	-36.2276		0	-41.4346		0	0.329135		0	0.461817		0	0.572768		0	0.581316		0	23.5814		0	37.0841		0	45.4183		0	52.8473		0	0.46011		0	0.594904		0	0.635478		0	0.537336
	0.0333	-12.0383		0.0333	-24.3098		0.0333	-35.7753		0.0333	-41.37		0.0333	0.265505		0.0333	0.440099		0.0333	0.567309		0.0333	0.580628		0.0333	21.2388		0.0333	36.3459		0.0333	45.1168		0.0333	53.1883		0.0333	0.422785		0.0333	0.585938		0.0333	0.632352		0.0333	0.540014
	0.0667	-9.19643		0.0667	-23.0659		0.0667	-34.9496		0.0667	-41.3241		0.0667	0.208885		0.0667	0.421712		0.0667	0.557266		0.0667	0.58014		0.0667	19.1011		0.0667	35.6861		0.0667	44.774		0.0667	53.2715		0.0667	0.387467		0.0667	0.577856		0.0667	0.628785		0.0667	0.540667
	0.1	-6.34848		0.1	-21.8455		0.1	-34.4531		0.1	-41.1452		0.1	0.148734		0.1	0.40334		0.1	0.551179		0.1	0.578231		0.1	17.0496		0.1	34.5637		0.1	44.7693		0.1	53.0704		0.1	0.352357		0.1	0.563955		0.1	0.628736		0.1	0.53909
	0.1333	-4.0129		0.1333	-20.5931		0.1333	-34.0438		0.1333	-41.1899		0.1333	0.0965517		0.1333	0.384128		0.1333	0.546133		0.1333	0.578708		0.1333	15.0469		0.1333	34.0225		0.1333	44.7125		0.1333	52.9055		0.1333	0.316851		0.1333	0.557183		0.1333	0.628144		0.1333	0.537794
	0.1667	-1.3778		0.1667	-19.1375		0.1667	-33.7741		0.1667	-41.4454		0.1667	0.0342116		0.1667	0.361325		0.1667	0.542793		0.1667	0.581431		0.1667	13.6749		0.1667	33.1865		0.1667	44.444		0.1667	52.8735		0.1667	0.291778		0.1667	0.546631		0.1667	0.625339		0.1667	0.537542
	0.2	1.34384		0.2	-17.9923		0.2	-33.3895		0.2	-41.4768		0.2	-0.0345352		0.2	0.343012		0.2	0.538012		0.2	0.581764		0.2	11.8983		0.2	32.2372		0.2	44.4008		0.2	53.0025		0.2	0.258348		0.2	0.534512		0.2	0.624887		0.2	0.538556
	0.2333	3.5256		0.2333	-16.8612		0.2333	-32.9827		0.2333	-41.1848		0.2333	-0.0932754		0.2333	0.324589		0.2333	0.532929		0.2333	0.578654		0.2333	9.53083		0.2333	31.433		0.2333	44.1289		0.2333	53.3095		0.2333	0.211988		0.2333	0.524129		0.2333	0.622037		0.2333	0.540965
	0.2667	5.6743		0.2667	-15.3556		0.2667	-32.9824		0.2667	-40.7936		0.2667	-0.154707		0.2667	0.299528		0.2667	0.532926		0.2667	0.574472		0.2667	7.56836		0.2667	30.6443		0.2667	44.1164		0.2667	53.5119		0.2667	0.17186		0.2667	0.513841		0.2667	0.621905		0.2667	0.54255
	0.3	7.62083		0.3	-14.3997		0.3	-32.7534		0.3	-40.5035		0.3	-0.213817		0.3	0.283283		0.3	0.530053		0.3	0.57136		0.3	5.95985		0.3	29.9405		0.3	44.0162		0.3	52.9586		0.3	0.137725		0.3	0.50457		0.3	0.620853		0.3	0.538211
	0.3333	9.57801		0.3333	-13.549		0.3333	-32.1803		0.3333	-40.8019		0.3333	-0.276996		0.3333	0.268603		0.3333	0.522828		0.3333	0.574562		0.3333	4.46324		0.3333	29.2468		0.3333	43.5839		0.3333	52.7894		0.3333	0.104883		0.3333	0.495347		0.3333	0.6163		0.3333	0.53688
	0.3667	11.5169		0.3667	-12.8612		0.3667	-31.5708		0.3667	-40.7301		0.3667	-0.343784		0.3667	0.256573		0.3667	0.515087		0.3667	0.573792		0.3667	3.28275		0.3667	28.5479		0.3667	43.8329		0.3667	53.0366		0.3667	0.0781943		0.3667	0.485968		0.3667	0.618925		0.3667	0.538824
	0.4	13.0059		0.4	-11.9574		0.4	-31.0196		0.4	-40.355		0.4	-0.398286		0.4	0.240542		0.4	0.508034		0.4	0.569762		0.4	1.78225		0.4	27.8141		0.4	43.4532		0.4	52.6098		0.4	0.0432095		0.4	0.476025		0.4	0.61492		0.4	0.535466
	0.4333	14.2299		0.4333	-10.6793		0.4333	-30.7267		0.4333	-40.2929		0.4333	-0.445427		0.4333	0.217424		0.4333	0.504266		0.4333	0.569095		0.4333	0.0969807		0.4333	27.0956		0.4333	42.9397		0.4333	52.6401		0.4333	0.00239989		0.4333	0.466193		0.4333	0.609478		0.4333	0.535705
	0.4667	15.469		0.4667	-9.68309		0.4667	-30.4171		0.4667	-40.1439		0.4667	-0.495526		0.4667	0.199027		0.4667	0.500267		0.4667	0.567488		0.4667	-1.42247		0.4667	26.5127		0.4667	43.1103		0.4667	53.1379		0.4667	-0.0358789		0.4667	0.458145		0.4667	0.611289		0.4667	0.539619
	0.5	17.013		0.5	-8.69635		0.5	-30.0734		0.5	-40.2989		0.5	-0.561684		0.5	0.180465		0.5	0.495809		0.5	0.569159		0.5	-2.93798		0.5	25.8952		0.5	42.9866		0.5	53.044		0.5	-0.075576		0.5	0.449548		0.5	0.609976		0.5	0.538882
	0.5333	18.4639		0.5333	-7.76404		0.5333	-29.3889		0.5333	-40.3551		0.5333	-0.628111		0.5333	0.162605		0.5333	0.486871		0.5333	0.569764		0.5333	-4.11394		0.5333	25.0988		0.5333	42.6095		0.5333	52.7412		0.5333	-0.107503		0.5333	0.438349		0.5333	0.605962		0.5333	0.536501
	0.5667	20.003		0.5667	-6.72844		0.5667	-29.1635		0.5667	-40.3157		0.5667	-0.703762		0.5667	0.142384		0.5667	0.483911		0.5667	0.569339		0.5667	-5.47141		0.5667	24.5069		0.5667	42.4025		0.5667	52.5287		0.5667	-0.145672		0.5667	0.429945		0.5667	0.603752		0.5667	0.534827
	0.6	21.275		0.6	-5.68447		0.6	-29.0783		0.6	-40.1133		0.6	-0.770915		0.6	0.121578		0.6	0.482789		0.6	0.567158		0.6	-6.96287		0.6	23.7315		0.6	42.3821		0.6	52.4564		0.6	-0.189359		0.6	0.418827		0.6	0.603533		0.6	0.534256
	0.6333	21.9251		0.6333	-4.38952		0.6333	-28.3795		0.6333	-40.108		0.6333	-0.807057		0.6333	0.0951535		0.6333	0.473545		0.6333	0.567101		0.6333	-8.4247		0.6333	22.7958		0.6333	42.3164		0.6333	52.3162		0.6333	-0.234114		0.6333	0.405243		0.6333	0.602831		0.6333	0.53315
	0.6667	22.7946		0.6667	-3.59794		0.6667	-28.1428		0.6667	-39.8284		0.6667	-0.857539		0.6667	0.0786496		0.6667	0.470393		0.6667	0.564079		0.6667	-9.49006		0.6667	22.4128		0.6667	42.187		0.6667	52.1307		0.6667	-0.268041		0.6667	0.399629		0.6667	0.601446		0.6667	0.531684
	0.7	23.9813		0.7	-2.95367		0.7	-27.7948		0.7	-39.5973		0.7	-0.930827		0.7	0.0650132		0.7	0.465743		0.7	0.561574		0.7	-10.3479		0.7	21.7352		0.7	41.7173		0.7	52.4056		0.7	-0.296223		0.7	0.38962		0.7	0.5964		0.7	0.533856
	0.7333	24.8784		0.7333	-1.97562		0.7333	-27.4709		0.7333	-39.6831		0.7333	-0.990028		0.7333	0.04395		0.7333	0.461394		0.7333	0.562505		0.7333	-11.5628		0.7333	21.0408		0.7333	41.8745		0.7333	52.4853		0.7333	-0.337541		0.7333	0.379257		0.7333	0.598092		0.7333	0.534484
	0.7667	25.264		0.7667	-1.03694		0.7667	-27.4925		0.7667	-39.5333		0.7667	-1.01659		0.7667	0.0233085		0.7667	0.461684		0.7667	0.560879		0.7667	-12.4769		0.7667	20.7207		0.7667	42.2656		0.7667	52.0343		0.7667	-0.369797		0.7667	0.374444		0.7667	0.602287		0.7667	0.53092
	0.8	26.4149		0.8	-0.64424		0.8	-27.1457		0.8	-39.22		0.8	-1.10035		0.8	0.0145452		0.8	0.457009		0.8	0.557471		0.8	-13.8729		0.8	20.3623		0.8	41.9182		0.8	52.2082		0.8	-0.421156		0.8	0.369027		0.8	0.598562		0.8	0.532296
	0.8333	27.5681		0.8333	-0.171469		0.8333	-26.4301		0.8333	-39.0844		0.8333	-1.19196		0.8333	0.00389201		0.8333	0.447292		0.8333	0.555993		0.8333	-14.9579		0.8333	19.0796		0.8333	41.5669		0.8333	52.3443		0.8333	-0.462978		0.8333	0.349396		0.8333	0.594779		0.8333	0.533372
	0.8667	28.1866		0.8667	1.00696		0.8667	-25.8569		0.8667	-39.0356		0.8667	-1.24479		0.8667	-0.0231668		0.8667	0.43944		0.8667	0.555461		0.8667	-15.6168		0.8667	17.9889		0.8667	41.3008		0.8667	51.8692		0.8667	-0.489258		0.8667	0.332394		0.8667	0.591906		0.8667	0.529612
	0.9	28.786		0.9	1.96787		0.9	-25.5926		0.9	-39.1516		0.9	-1.2988		0.9	-0.0457862		0.9	0.435798		0.9	0.556725		0.9	-16.5791		0.9	17.7663		0.9	41.2413		0.9	51.4797		0.9	-0.528923		0.9	0.328889		0.9	0.591261		0.9	0.52652
	0.9333	29.2475		0.9333	2.97896		0.9333	-25.0612		0.9333	-39.1745		0.9333	-1.34245		0.9333	-0.0701524		0.9333	0.428437		0.9333	0.556976		0.9333	-17.225		0.9333	17.5719		0.9333	40.6961		0.9333	51.6232		0.9333	-0.556458		0.9333	0.325818		0.9333	0.585343		0.9333	0.527661
	0.9667	29.7309		0.9667	3.74733		0.9667	-24.6447		0.9667	-38.8232		0.9667	-1.39033		0.9667	-0.0890746		0.9667	0.422628		0.9667	0.553139		0.9667	-18.0682		0.9667	17.036		0.9667	40.5175		0.9667	51.9296		0.9667	-0.59358		0.9667	0.317301		0.9667	0.583396		0.9667	0.530091
	1	30.2159		1	4.10904		1	-24.0877		1	-38.7704		1	-1.44079		1	-0.0981077		1	0.414808		1	0.55256		1	-19.1209		1	16.1112		1	41.1752		1	51.8767		1	-0.641951		1	0.302431		1	0.590546		1	0.529672
	1.0333	30.8971		1.0333	4.47614		1.0333	-24.1024		1.0333	-38.3754		1.0333	-1.51625		1.0333	-0.10736		1.0333	0.415014		1.0333	0.548226		1.0333	-20.0263		1.0333	15.6937		1.0333	40.8306		1.0333	51.8559		1.0333	-0.685512		1.0333	0.295646		1.0333	0.586806		1.0333	0.529507
	1.0667	31.5928		1.0667	5.02925		1.0667	-24.4349		1.0667	-38.2771		1.0667	-1.59969		1.0667	-0.121463		1.0667	0.419689		1.0667	0.547145		1.0667	-20.736		1.0667	14.9877		1.0667	40.5285		1.0667	51.8232		1.0667	-0.721032		1.0667	0.284065		1.0667	0.583517		1.0667	0.529248
	1.1	32.0786		1.1	5.61314		1.1	-23.5665		1.1	-38.7482		1.1	-1.66237		1.1	-0.136571		1.1	0.407434		1.1	0.552317		1.1	-21.6273		1.1	14.2992		1.1	40.5921		1.1	51.6116		1.1	-0.767513		1.1	0.27264		1.1	0.58421		1.1	0.527568
	1.1333	32.3348		1.1333	6.40932		1.1333	-23.0989		1.1333	-38.6577		1.1333	-1.69708		1.1333	-0.157546		1.1333	0.400772		1.1333	0.551326		1.1333	-22.2285		1.1333	13.8229		1.1333	40.4159		1.1333	51.3968		1.1333	-0.800126		1.1333	0.264659		1.1333	0.582288		1.1333	0.525861
	1.1667	32.5651		1.1667	7.3613		1.1667	-23.103		1.1667	-38.2109		1.1667	-1.72935		1.1667	-0.183217		1.1667	0.40083		1.1667	0.546416		1.1667	-22.9021		1.1667	13.2936		1.1667	40.017		1.1667	51.3766		1.1667	-0.837982		1.1667	0.255716		1.1667	0.577921		1.1667	0.5257
	1.2	32.8349		1.2	8.13975		1.2	-22.4924		1.2	-38.1419		1.2	-1.76853		1.2	-0.20471		1.2	0.392064		1.2	0.545655		1.2	-23.7107		1.2	12.7353		1.2	39.6886		1.2	51.6454		1.2	-0.885397		1.2	0.246194		1.2	0.574314		1.2	0.527837
	1.2333	32.6502		1.2333	8.40042		1.2333	-22.0501		1.2333	-37.988		1.2333	-1.74154		1.2333	-0.212011		1.2333	0.385666		1.2333	0.543957		1.2333	-24.1391		1.2333	11.9471		1.2333	39.8809		1.2333	51.6024		1.2333	-0.911466		1.2333	0.232597		1.2333	0.576427		1.2333	0.527496
	1.2667	32.8909		1.2667	8.98149		1.2667	-21.8303		1.2667	-38.086		1.2667	-1.77686		1.2667	-0.228482		1.2667	0.38247		1.2667	0.545038		1.2667	-24.6169		1.2667	11.6225		1.2667	39.773		1.2667	51.4569		1.2667	-0.941357		1.2667	0.226942		1.2667	0.575242		1.2667	0.526339
	1.3	34.0412		1.3	10.0807		1.3	-21.437		1.3	-38.3274		1.3	-1.96531		1.3	-0.260402		1.3	0.376728		1.3	0.547698		1.3	-25.3263		1.3	11.3827		1.3	39.4072		1.3	51.7696		1.3	-0.987458		1.3	0.222744		1.3	0.571211		1.3	0.528822
	1.3333	34.9036		1.3333	10.5103		1.3333	-20.6706		1.3333	-37.8479					1.3333	-0.273158		1.3333	0.365442		1.3333	0.542409		1.3333	-26.3796		1.3333	10.8095		1.3333	39.7272		1.3333	51.5641		1.3333	-1.06009		1.3333	0.212638		1.3333	0.574738		1.3333	0.527192
	1.3667	34.7936		1.3667	10.7788		1.3667	-20.0943		1.3667	-37.3993					1.3667	-0.281215		1.3667	0.356872		1.3667	0.537433		1.3667	-26.6005		1.3667	10.0963		1.3667	39.84		1.3667	51.0769		1.3667	-1.07601		1.3667	0.199919		1.3667	0.575979		1.3667	0.523312
	1.4	34.3764		1.4	11.6689		1.4	-19.9813		1.4	-37.3599					1.4	-0.308398		1.4	0.355182		1.4	0.536996		1.4	-26.6838		1.4	8.99899		1.4	39.6314		1.4	51.2855		1.4	-1.08209		1.4	0.180028		1.4	0.573683		1.4	0.524975
	1.4333	34.4491		1.4333	12.5208		1.4333	-19.9842		1.4333	-37.3058					1.4333	-0.335127		1.4333	0.355226		1.4333	0.536394		1.4333	-27.1966		1.4333	8.48027		1.4333	39.631		1.4333	51.5647		1.4333	-1.1203		1.4333	0.170486		1.4333	0.573679		1.4333	0.527196
	1.4667	35.1179		1.4667	12.9228		1.4667	-19.9026		1.4667	-37.0811					1.4667	-0.34799		1.4667	0.354004		1.4667	0.53389		1.4667	-27.4271		1.4667	8.3141		1.4667	39.3757		1.4667	51.2442		1.4667	-1.13796		1.4667	0.16741		1.4667	0.570863		1.4667	0.524646
	1.5	35.4573		1.5	13.1089		1.5	-19.3115		1.5	-37.169					1.5	-0.354001		1.5	0.34511		1.5	0.53487		1.5	-27.8677		1.5	8.06378		1.5	39.08		1.5	51.0135		1.5	-1.17262		1.5	0.162758		1.5	0.567591		1.5	0.522806
	1.5333	35.3299		1.5333	13.6219		1.5333	-18.8335		1.5333	-37.3879					1.5333	-0.370762		1.5333	0.33786		1.5333	0.537307		1.5333	-28.5693		1.5333	7.53428		1.5333	38.9501		1.5333	50.7924		1.5333	-1.23041		1.5333	0.152846		1.5333	0.566151		1.5333	0.52104
	1.5667	35.6492		1.5667	14.78		1.5667	-18.622		1.5667	-37.1541					1.5667	-0.409669		1.5667	0.334636		1.5667	0.534705		1.5667	-29.3082		1.5667	6.98952		1.5667	38.7579		1.5667	50.8608		1.5667	-1.29512		1.5667	0.142545		1.5667	0.564015		1.5667	0.521587
	1.6	36.2916		1.6	15.8085		1.6	-18.4088		1.6	-37.3618					1.6	-0.445538		1.6	0.331373		1.6	0.537017		1.6	-29.9896		1.6	6.6018		1.6	38.3551		1.6	51.2612		1.6	-1.35874		1.6	0.135148		1.6	0.559525		1.6	0.524781
	1.6333	36.5017		1.6333	15.9065		1.6333	-17.8323		1.6333	-37.2603					1.6333	-0.449026		1.6333	0.322501		1.6333	0.535887		1.6333	-30.1538		1.6333	5.80666		1.6333	37.857		1.6333	51.0006		1.6333	-1.3747		1.6333	0.119805		1.6333	0.553944		1.6333	0.522704
	1.6667	36.5455		1.6667	16.0746		1.6667	-17.5659		1.6667	-36.7821					1.6667	-0.455032		1.6667	0.318374		1.6667	0.530549		1.6667	-30.1241		1.6667	5.40214		1.6667	38.0396		1.6667	50.8467		1.6667	-1.37179		1.6667	0.111909		1.6667	0.555993		1.6667	0.521474
	1.7	36.4817		1.7	16.5743		1.7	-17.1965		1.7	-36.9736					1.7	-0.473107		1.7	0.312624		1.7	0.53269		1.7	-30.3015		1.7	4.79326		1.7	38.2859		1.7	50.9166		1.7	-1.38927		1.7	0.0999039		1.7	0.558751		1.7	0.522032
	1.7333	36.6553		1.7333	16.9239		1.7333	-16.8101		1.7333	-36.6875					1.7333	-0.485951		1.7333	0.306573		1.7333	0.529489		1.7333	-30.8157		1.7333	4.45474		1.7333	37.9429		1.7333	50.7422		1.7333	-1.44173		1.7333	0.0931665		1.7333	0.554909		1.7333	0.520638
	1.7667	37.1902		1.7667	17.4073		1.7667	-16.5505		1.7667	-36.4593					1.7667	-0.503986		1.7667	0.302486		1.7667	0.526929		1.7667	-31.5449		1.7667	4.00895		1.7667	37.6729		1.7667	50.5467					1.7667	0.0842245		1.7667	0.551874		1.7667	0.519073
	1.8	37.5171		1.8	17.9834		1.8	-16.2757		1.8	-36.4795					1.8	-0.525909		1.8	0.298144		1.8	0.527156		1.8	-31.5354		1.8	3.20564		1.8	37.5664		1.8	50.7392					1.8	0.0679064		1.8	0.550674		1.8	0.520615
	1.8333	37.2749		1.8333	18.4266		1.8333	-16.4084		1.8333	-36.3844					1.8333	-0.543114		1.8333	0.300244		1.8333	0.526087		1.8333	-31.4245		1.8333	2.84337		1.8333	37.8183		1.8333	51.0847					1.8333	0.0604594		1.8333	0.553509		1.8333	0.523375
	1.8667	36.9395		1.8667	19.015		1.8667	-15.9787		1.8667	-36.1395					1.8667	-0.566416		1.8667	0.293428		1.8667	0.52333		1.8667	-32.089		1.8667	2.35534		1.8667	37.5384		1.8667	50.9336					1.8667	0.0503387		1.8667	0.550359		1.8667	0.522168
	1.9	36.9632		1.9	19.5317		1.9	-15.4298		1.9	-35.6595					1.9	-0.587339		1.9	0.284655		1.9	0.517904		1.9	-32.8246		1.9	1.77753		1.9	37.3045		1.9	50.7822					1.9	0.0382223		1.9	0.547717		1.9	0.520958
	1.9333	36.8439		1.9333	19.8816		1.9333	-14.9886		1.9333	-35.7909					1.9333	-0.60176		1.9333	0.277546		1.9333	0.519391		1.9333	-32.8068		1.9333	1.35683		1.9333	37.1023		1.9333	50.6458					1.9333	0.029307		1.9333	0.54543		1.9333	0.519867
	1.9667	37.1607		1.9667	20.4258		1.9667	-14.6214		1.9667	-36.1876					1.9667	-0.624608		1.9667	0.271591		1.9667	0.523872		1.9667	-32.7388		1.9667	0.837469		1.9667	36.8364		1.9667	50.3269					1.9667	0.0181902		1.9667	0.542412		1.9667	0.517312
	2	37.7102		2	21.2784		2	-14.3513		2	-36.1527					2	-0.661491		2	0.267188		2	0.523479		2	-33.2737		2	0.335591		2	36.9657		2	50.0288					2	0.00732899		2	0.54388		2	0.514916
	2.0333	37.5578		2.0333	21.8257		2.0333	-14.2941		2.0333	-35.6924					2.0333	-0.685907		2.0333	0.266252		2.0333	0.518276		2.0333	-33.7071		2.0333	0.0964752		2.0333	36.574		2.0333	49.9998					2.0333	0.00211243		2.0333	0.539426		2.0333	0.514683
	2.0667	37.6303		2.0667	21.8088		2.0667	-14.2063		2.0667	-35.1929					2.0667	-0.685142		2.0667	0.264816		2.0667	0.5126		2.0667	-33.5438		2.0667	-0.460983		2.0667	36.3114		2.0667	50.1677					2.0667	-0.0101558		2.0667	0.536427		2.0667	0.516033
	2.1	37.8477		2.1	21.8969		2.1	-13.7603		2.1	-35.353					2.1	-0.689125		2.1	0.257485		2.1	0.514423		2.1	-33.6055		2.1	-0.70552		2.1	36.2475		2.1	50.2928					2.1	-0.0155853		2.1	0.535697		2.1	0.517038
	2.1333	38.0227		2.1333	22.188		2.1333	-13.4268		2.1333	-35.7608					2.1333	-0.702402		2.1333	0.251969		2.1333	0.519051		2.1333	-34.4079		2.1333	-1.13582		2.1333	36.1296		2.1333	50.2357					2.1333	-0.0252115		2.1333	0.534347		2.1333	0.516579
	2.1667	38.0985		2.1667	22.667		2.1667	-13.1521		2.1667	-35.6642					2.1667	-0.724634		2.1667	0.247401		2.1667	0.517957		2.1667	-34.5516		2.1667	-2.12553		2.1667	35.8625		2.1667	49.8809					2.1667	-0.0477103		2.1667	0.531281		2.1667	0.513725
	2.2	37.6005		2.2	22.8489		2.2	-13.0547		2.2	-35.4972					2.2	-0.733213		2.2	0.245776		2.2	0.516061		2.2	-34.2825		2.2	-2.66895		2.2	36.0763		2.2	49.94					2.2	-0.0602823		2.2	0.533735		2.2	0.514201
	2.2333	37.4962		2.2333	23.1244		2.2333	-12.8492		2.2333	-35.0418					2.2333	-0.746341		2.2333	0.24234		2.2333	0.510877		2.2333	-35.1269		2.2333	-2.66226		2.2333	35.7828		2.2333	50.2878					2.2333	-0.0601266		2.2333	0.530365		2.2333	0.516997
	2.2667	38.1333		2.2667	23.8388		2.2667	-11.9485		2.2667	-34.7354					2.2667	-0.78121		2.2667	0.227139		2.2667	0.507373		2.2667	-35.4378		2.2667	-2.84942		2.2667	35.4625		2.2667	50.2152					2.2667	-0.0644928		2.2667	0.526674		2.2667	0.516415
	2.3	38.5609		2.3	24.3447		2.3	-11.7029		2.3	-34.7968					2.3	-0.80666		2.3	0.222953		2.3	0.508076		2.3	-35.4901		2.3	-3.15256		2.3	35.7724		2.3	50.2887					2.3	-0.0716054		2.3	0.530245		2.3	0.517005
	2.3333	38.1259		2.3333	24.6655		2.3333	-11.8668		2.3333	-34.5777					2.3333	-0.823139		2.3333	0.225748		2.3333	0.505564		2.3333	-35.8586		2.3333	-3.62937		2.3333	35.3856		2.3333	50.3605					2.3333	-0.0828959		2.3333	0.525785		2.3333	0.517581
	2.3667	37.9303		2.3667	24.891		2.3667	-11.2772		2.3667	-34.4988					2.3667	-0.834887		2.3667	0.215658		2.3667	0.504659		2.3667	-35.8105		2.3667	-4.20782		2.3667	34.9993		2.3667	49.9937					2.3667	-0.0967667		2.3667	0.521311		2.3667	0.514633
	2.4	38.4283		2.4	25.077		2.4	-10.9383		2.4	-34.6672					2.4	-0.844684		2.4	0.209811		2.4	0.506591		2.4	-36.1615		2.4	-4.50376		2.4	35.2192		2.4	49.7817					2.4	-0.103938		2.4	0.523861		2.4	0.512926
	2.4333	38.7824		2.4333	25.3044		2.4333	-10.8715		2.4333	-34.5442					2.4333	-0.856795		2.4333	0.208655		2.4333	0.50518		2.4333	-35.9649		2.4333	-4.92501		2.4333	35.3417		2.4333	49.7206					2.4333	-0.114236		2.4333	0.525277		2.4333	0.512434
	2.4667	38.4945		2.4667	25.6171		2.4667	-10.811		2.4667	-34.0326					2.4667	-0.873687		2.4667	0.207607		2.4667	0.499289		2.4667	-35.9079		2.4667	-5.17256		2.4667	35.2511		2.4667	49.8552					2.4667	-0.120337		2.4667	0.52423		2.4667	0.513518
	2.5	38.2058		2.5	26.0807		2.5	-10.3857		2.5	-33.9499					2.5	-0.899274		2.5	0.200203		2.5	0.498334		2.5	-36.3701		2.5	-5.37865		2.5	35.0834		2.5	49.9964					2.5	-0.125445		2.5	0.522287		2.5	0.514656
	2.5333	38.6554		2.5333	26.3702		2.5333	-9.75424		2.5333	-34.4061					2.5333	-0.915584		2.5333	0.189111		2.5333	0.503593		2.5333	-36.3097		2.5333	-5.88316		2.5333	34.8284		2.5333	49.6481					2.5333	-0.138061		2.5333	0.519326		2.5333	0.511849
	2.5667	38.8245		2.5667	26.6277		2.5667	-9.7697		2.5667	-34.5073					2.5667	-0.930324		2.5667	0.189384		2.5667	0.504756		2.5667	-36.5303		2.5667	-6.4951		2.5667	35.0888		2.5667	49.6775					2.5667	-0.15358		2.5667	0.52235		2.5667	0.512086
	2.6	38.4031		2.6	26.6999		2.6	-9.56747		2.6	-34.3546					2.6	-0.934495		2.6	0.185806		2.6	0.503		2.6	-36.7448		2.6	-6.62922		2.6	35.0158		2.6	49.6463					2.6	-0.157014		2.6	0.521503		2.6	0.511835
	2.6333	38.7091		2.6333	27.1266		2.6333	-9.04568		2.6333	-33.8926					2.6333	-0.959514		2.6333	0.176515		2.6333	0.49767		2.6333	-36.4554		2.6333	-6.65585		2.6333	34.5752		2.6333	49.5491					2.6333	-0.157697		2.6333	0.516376		2.6333	0.51105
	2.6667	38.9502		2.6667	27.6639		2.6667	-8.67451		2.6667	-33.9438					2.6667	-0.991933		2.6667	0.169853		2.6667	0.498264		2.6667	-36.48		2.6667	-7.16151		2.6667	34.2776		2.6667	49.8082					2.6667	-0.170759		2.6667	0.512899		2.6667	0.51314
	2.7	38.5268		2.7	27.8165		2.7	-8.44436		2.7	-33.6604					2.7	-1.00133		2.7	0.1657		2.7	0.494981		2.7	-37.1966		2.7	-7.73988		2.7	33.9415		2.7	49.5472					2.7	-0.185911		2.7	0.508957		2.7	0.511034
	2.7333	38.4499		2.7333	28.1702		2.7333	-8.34172		2.7333	-33.2806					2.7333	-1.02347		2.7333	0.163843		2.7333	0.490566		2.7333	-37.2287		2.7333	-8.14305		2.7333	33.7161		2.7333	49.3532					2.7333	-0.19661		2.7333	0.506304		2.7333	0.509467
	2.7667	38.7946		2.7667	28.8259		2.7667	-8.08092		2.7667	-33.1892					2.7667	-1.06585		2.7667	0.159107		2.7667	0.489501		2.7667	-37.2893		2.7667	-8.53925		2.7667	33.8243		2.7667	49.6976					2.7667	-0.207238		2.7667	0.507579		2.7667	0.512248
	2.8	38.8894		2.8	28.9627		2.8	-7.75298		2.8	-33.0175					2.8	-1.07492		2.8	0.153119		2.8	0.487496		2.8	-37.5639		2.8	-9.22306		2.8	33.8282		2.8	49.2852					2.8	-0.225851		2.8	0.507625		2.8	0.508917
	2.8333	38.5066		2.8333	28.7706		2.8333	-7.3797		2.8333	-33.1846					2.8333	-1.06221		2.8333	0.14626		2.8333	0.489447		2.8333	-37.4803		2.8333	-9.79146		2.8333	33.6586		2.8333	49.0729					2.8333	-0.241589		2.8333	0.505626		2.8333	0.507197
	2.8667	38.5518		2.8667	29.212		2.8667	-7.0091		2.8667	-33.1218					2.8667	-1.09167		2.8667	0.139404		2.8667	0.488714		2.8667	-37.7475		2.8667	-9.91859		2.8667	33.7213		2.8667	49.4766					2.8667	-0.245144		2.8667	0.506366		2.8667	0.510464
	2.9	38.9622		2.9	29.7447		2.9	-7.05796		2.9	-33.3449					2.9	-1.12844		2.9	0.140311		2.9	0.491315		2.9	-37.8756		2.9	-10.2246		2.9	33.9539		2.9	49.3224					2.9	-0.25375		2.9	0.509103		2.9	0.509217
	2.9333	38.761		2.9333	29.727		2.9333	-6.86359		2.9333	-33.3379					2.9333	-1.12719		2.9333	0.136699		2.9333	0.491233		2.9333	-37.7914		2.9333	-10.6813		2.9333	33.8122		2.9333	49.2339					2.9333	-0.266737		2.9333	0.507436		2.9333	0.508502
	2.9667	38.2385		2.9667	29.6922		2.9667	-6.32289		2.9667	-33.1302					2.9667	-1.12475		2.9667	0.126582		2.9667	0.488813		2.9667	-37.6515		2.9667	-10.8806		2.9667	33.4284		2.9667	49.2713					2.9667	-0.272459		2.9667	0.502909		2.9667	0.508804
	3	38.5225		3	30.049		3	-6.114		3	-33.1719					3	-1.15006		3	0.122647		3	0.489299		3	-37.7813		3	-10.993		3	33.0894		3	49.3297					3	-0.275698		3	0.498893		3	0.509276
	3.0333	39.3264		3.0333	30.5204		3.0333	-5.98809		3.0333	-33.0273					3.0333	-1.18451		3.0333	0.120267		3.0333	0.48761		3.0333	-38.3033		3.0333	-10.9307		3.0333	32.7396		3.0333	49.2833					3.0333	-0.2739		3.0333	0.494731		3.0333	0.508901
	3.0667	39.4121		3.0667	30.8268		3.0667	-5.96475		3.0667	-32.68					3.0667	-1.20755		3.0667	0.119825		3.0667	0.483544		3.0667	-38.394		3.0667	-11.329		3.0667	32.6424		3.0667	48.9434					3.0667	-0.285449		3.0667	0.493572		3.0667	0.506146
	3.1	39.0611		3.1	31.2791		3.1	-5.64619		3.1	-32.7168					3.1	-1.24256		3.1	0.113776		3.1	0.483976		3.1	-38.0088		3.1	-11.9268		3.1	32.4714		3.1	48.8105					3.1	-0.303034		3.1	0.491529		3.1	0.505067
	3.1333	38.9119		3.1333	31.4555		3.1333	-4.79629		3.1333	-32.7261					3.1333	-1.25657		3.1333	0.0974556		3.1333	0.484085		3.1333	-38.0584		3.1333	-12.4037		3.1333	32.1336		3.1333	48.5583					3.1333	-0.31729		3.1333	0.487482		3.1333	0.503017
	3.1667	39.0812		3.1667	31.2854		3.1667	-4.83437		3.1667	-32.3541					3.1667	-1.24306		3.1667	0.0981924		3.1667	0.479714		3.1667	-38.4449		3.1667	-12.8714		3.1667	32.0227		3.1667	48.4884					3.1667	-0.33147		3.1667	0.48615		3.1667	0.502447
	3.2	39.2895		3.2	31.5555		3.2	-5.14602		3.2	-32.0111					3.2	-1.26458		3.2	0.104203		3.2	0.475666		3.2	-38.1958		3.2	-13.0778		3.2	32.2936		3.2	48.871					3.2	-0.337792		3.2	0.489401		3.2	0.505559
	3.2333	39.2279		3.2333	32.0837		3.2333	-4.72868		3.2333	-31.9916					3.2333	-1.30806		3.2333	0.0961457		3.2333	0.475436		3.2333	-37.6733		3.2333	-13.1544		3.2333	32.3175		3.2333	48.7427					3.2333	-0.340148		3.2333	0.489687		3.2333	0.504517
	3.2667	38.7707		3.2667	32.297		3.2667	-4.25054		3.2667	-32.0711					3.2667	-1.32616		3.2667	0.0868333		3.2667	0.476375		3.2667	-37.9515		3.2667	-13.4168		3.2667	31.9879		3.2667	48.845					3.2667	-0.348262		3.2667	0.485731		3.2667	0.505348
	3.3	38.9411		3.3	32.2255		3.3	-3.80983		3.3	-31.9691					3.3	-1.32006		3.3	0.0781727		3.3	0.475169		3.3	-38.2891		3.3	-13.8048		3.3	31.7888		3.3	48.7495					3.3	-0.360384		3.3	0.483332		3.3	0.504572
	3.3333	39.2312		3.3333	32.338		3.3333	-3.55092		3.3333	-31.7668					3.3333	-1.32968		3.3333	0.0730493		3.3333	0.472773		3.3333	-38.3599		3.3333	-14.4911		3.3333	31.5		3.3333	48.2835					3.3333	-0.382188		3.3333	0.479845		3.3333	0.500777
	3.3667	39.0295		3.3667	32.491		3.3667	-3.34764		3.3667	-31.7482					3.3667	-1.34292		3.3667	0.0690084		3.3667	0.472553		3.3667	-38.2356		3.3667	-14.9691		3.3667	31.5094		3.3667	48.3989					3.3667	-0.397662		3.3667	0.479959		3.3667	0.501718
	3.4	39.0847		3.4	32.8263		3.4	-2.82745		3.4	-31.7032					3.4	-1.37257		3.4	0.0585929		3.4	0.472018		3.4	-38.4412		3.4	-14.8585		3.4	31.27		3.4	48.2811					3.4	-0.394063		3.4	0.477058		3.4	0.500757
	3.4333	39.2251		3.4333	33.1827		3.4333	-2.61408		3.4333	-31.1368					3.4333	-1.40507		3.4333	0.054289		3.4333	0.465274		3.4333	-38.8859		3.4333	-15.0587		3.4333	31.0022		3.4333	48.2472					3.4333	-0.400589		3.4333	0.473803		3.4333	0.50048
	3.4667	39.2208		3.4667	33.0753		3.4667	-2.76569		3.4667	-31.2525					3.4667	-1.39516		3.4667	0.057349		3.4667	0.466655		3.4667	-38.8148		3.4667	-15.2528		3.4667	31.1049		3.4667	48.6079					3.4667	-0.406961		3.4667	0.475053		3.4667	0.50342
	3.5	39.0705		3.5	33.1054		3.5	-2.4505		3.5	-31.1891					3.5	-1.39793		3.5	0.0509769		3.5	0.465898		3.5	-38.6327		3.5	-15.4717		3.5	31.2114		3.5	48.2722					3.5	-0.414194		3.5	0.476348		3.5	0.500685
	3.5333	38.8902		3.5333	33.6771		3.5333	-1.96985		3.5333	-31.1521					3.5333	-1.45198		3.5333	0.0411808		3.5333	0.465456		3.5333	-38.812		3.5333	-15.9185		3.5333	31.0909		3.5333	47.8808					3.5333	-0.429127		3.5333	0.474883		3.5333	0.497486
	3.5667	39.0075		3.5667	34.0979		3.5667	-1.85275		3.5667	-31.3041					3.5667	-1.49371		3.5667	0.0387796		3.5667	0.467271		3.5667	-39.0484		3.5667	-16.2087		3.5667	30.6873		3.5667	47.9235					3.5667	-0.438943		3.5667	0.469963		3.5667	0.497836
	3.6	39.4125		3.6	34.1438		3.6	-1.6685		3.6	-30.9787					3.6	-1.49837		3.6	0.0349897		3.6	0.463382		3.6	-39.1027		3.6	-16.2144		3.6	30.7203		3.6	47.9906					3.6	-0.439137		3.6	0.470366		3.6	0.498385
	3.6333	39.3619		3.6333	34.1865		3.6333	-1.7145		3.6333	-31.0339					3.6333	-1.50273		3.6333	0.0359373		3.6333	0.464043		3.6333	-38.8814		3.6333	-16.6735		3.6333	30.5889		3.6333	47.8354					3.6333	-0.454873		3.6333	0.46876		3.6333	0.497115
	3.6667	39.4919		3.6667	34.2873		3.6667	-1.22876		3.6667	-30.9322					3.6667	-1.51309		3.6667	0.0258862		3.6667	0.462826		3.6667	-38.5871		3.6667	-17.2599		3.6667	30.3639		3.6667	47.7176					3.6667	-0.475335		3.6667	0.466004		3.6667	0.496149
	3.7	39.6424		3.7	34.0981		3.7	-0.793234		3.7	-30.5582					3.7	-1.49373		3.7	0.0167875		3.7	0.458337		3.7	-39.0411		3.7	-17.3918		3.7	30.6938		3.7	48.1954					3.7	-0.479998		3.7	0.470043		3.7	0.500058
	3.7333	39.4546		3.7333	34.4047		3.7333	-0.818644		3.7333	-30.0693					3.7333	-1.52529		3.7333	0.0173206		3.7333	0.452436		3.7333	-39.1244		3.7333	-17.5345		3.7333	30.5581		3.7333	48.1833					3.7333	-0.485067		3.7333	0.468383		3.7333	0.499959
	3.7667	38.9292		3.7667	34.5785		3.7667	-0.502521		3.7667	-30.4214					3.7667	-1.54362		3.7667	0.0106677		3.7667	0.456688		3.7667	-38.9255		3.7667	-17.5019		3.7667	30.0408		3.7667	47.8398					3.7667	-0.483905		3.7667	0.462033		3.7667	0.49715
	3.8	38.6309		3.8	34.715		3.8	-0.445161		3.8	-30.7916					3.8	-1.55826		3.8	0.00945577		3.8	0.461141		3.8	-39.1336		3.8	-17.7096		3.8	30.0139		3.8	47.5237					3.8	-0.491318		3.8	0.461701		3.8	0.494559
	3.8333	39.1224		3.8333	34.7165		3.8333	-0.531945		3.8333	-30.2796					3.8333	-1.55842		3.8333	0.0112888		3.8333	0.454979		3.8333	-39.147		3.8333	-18.3876		3.8333	29.8912		3.8333	47.2516					3.8333	-0.51591		3.8333	0.460188		3.8333	0.492322
	3.8667	39.1857		3.8667	34.7975		3.8667	0.141644		3.8667	-29.5941					3.8667	-1.56722		3.8667	-0.00302753		3.8667	0.446669		3.8667	-39.4371		3.8667	-18.6358		3.8667	29.6957		3.8667	47.3618					3.8667	-0.525064		3.8667	0.457773		3.8667	0.493229
	3.9	38.831		3.9	35.448		3.9	0.819851		3.9	-29.7808					3.9	-1.64077		3.9	-0.0176521		3.9	0.448939		3.9	-39.7019		3.9	-18.7009		3.9	29.4002		3.9	47.3903					3.9	-0.527481		3.9	0.45411		3.9	0.493463
	3.9333	38.9037		3.9333	35.8953		3.9333	0.595814		3.9333	-30.2148					3.9333	-1.69467		3.9333	-0.0127974		3.9333	0.454197		3.9333	-39.3293		3.9333	-18.9722		3.9333	29.2842		3.9333	47.2691					3.9333	-0.537609		3.9333	0.45267		3.9333	0.492466
	3.9667	39.1712		3.9667	36.1331		3.9667	0.512048		3.9667	-29.8255					3.9667	-1.72456		3.9667	-0.0109883		3.9667	0.449481		3.9667	-39.1743		3.9667	-19.16		3.9667	29.3029		3.9667	47.292					3.9667	-0.544681		3.9667	0.452903		3.9667	0.492655
	4	39.4669		4	36.0244		4	1.20401		4	-29.6945					4	-1.71078		4	-0.0260318		4	0.447891		4	-39.2238		4	-19.4756		4	29.2434		4	47.3269					4	-0.556679		4	0.452162		4	0.492941
	4.0333	39.0821		4.0333	36.1019		4.0333	1.67211		4.0333	-29.5565					4.0333	-1.72058		4.0333	-0.0363384		4.0333	0.446211		4.0333	-39.3944		4.0333	-19.6729		4.0333	29.2949		4.0333	47.1131					4.0333	-0.564253		4.0333	0.452803		4.0333	0.491182
	4.0667	38.6032		4.0667	36.3535		4.0667	1.29708		4.0667	-29.2353					4.0667	-1.75308		4.0667	-0.0280726		4.0667	0.442292		4.0667	-39.5037		4.0667	-19.8231		4.0667	28.9467		4.0667	47.1812					4.0667	-0.570057		4.0667	0.448465		4.0667	0.491742
	4.1	38.9459		4.1	36.3237		4.1	1.29349		4.1	-29.4128					4.1	-1.74918		4.1	-0.0279938		4.1	0.444459		4.1	-39.2632		4.1	-20.2102		4.1	28.6		4.1	47.19					4.1	-0.585178		4.1	0.444127		4.1	0.491815
	4.1333	39.3227		4.1333	35.9743		4.1333	1.72075		4.1333	-29.783					4.1333	-1.7045		4.1333	-0.0374155		4.1333	0.448966		4.1333	-39.4716		4.1333	-20.5447		4.1333	28.3215		4.1333	46.7258					4.1333	-0.598427		4.1333	0.440629		4.1333	0.487986
	4.1667	39.4672		4.1667	36.1222		4.1667	2.35131		4.1667	-29.4786					4.1667	-1.72317		4.1667	-0.0514845		4.1667	0.445262		4.1667	-39.4461		4.1667	-20.8545		4.1667	28.3357		4.1667	47.0201					4.1667	-0.610857		4.1667	0.440807		4.1667	0.490415
	4.2	39.4147		4.2	36.5199		4.2	2.74287		4.2	-29.0196					4.2	-1.77517		4.2	-0.0603216		4.2	0.439651		4.2	-39.2782		4.2	-21.0345		4.2	28.5103		4.2	47.2537					4.2	-0.618152		4.2	0.443001		4.2	0.492339
	4.2333	39.2891		4.2333	36.6467		4.2333	2.52547		4.2333	-28.9879					4.2333	-1.79233		4.2333	-0.0554055		4.2333	0.439262		4.2333	-39.0432		4.2333	-21.1846		4.2333	28.5003		4.2333	46.891					4.2333	-0.624275		4.2333	0.442876		4.2333	0.489351
	4.2667	39.5122		4.2667	36.6621		4.2667	2.36596		4.2667	-28.9423					4.2667	-1.79444		4.2667	-0.0518137		4.2667	0.438703		4.2667	-39.0544		4.2667	-21.3081		4.2667	28.3099		4.2667	46.7552					4.2667	-0.62934		4.2667	0.440483		4.2667	0.488229
	4.3	39.6399		4.3	36.5717		4.3	2.88081		4.3	-29.0282					4.3	-1.78214		4.3	-0.0634534		4.3	0.439757		4.3	-39.4251		4.3	-21.5114		4.3	28.0044		4.3	46.9126					4.3	-0.63774		4.3	0.436631		4.3	0.489529
	4.3333	39.5943		4.3333	36.5893		4.3333	3.30651		4.3333	-28.7178					4.3333	-1.78452		4.3333	-0.0731811		4.3333	0.435945		4.3333	-39.5665		4.3333	-22.0904		4.3333	27.4977		4.3333	47.0446					4.3333	-0.662047		4.3333	0.43021		4.3333	0.490617
	4.3667	39.4802		4.3667	36.7218		4.3667	3.56759		4.3667	-28.3876					4.3667	-1.80263		4.3667	-0.0791941		4.3667	0.431873		4.3667	-39.3777		4.3667	-22.2315		4.3667	27.2722		4.3667	46.8858					4.3667	-0.668062		4.3667	0.427338		4.3667	0.489308
	4.4	39.2863		4.4	37.0024		4.4	3.50218		4.4	-28.4474					4.4	-1.84211		4.4	-0.0776843		4.4	0.432611		4.4	-39.5309		4.4	-21.9498		4.4	27.6715		4.4	46.7127					4.4	-0.656087		4.4	0.432416		4.4	0.487878
	4.4333	39.2592		4.4333	37.4139		4.4333	3.64156		4.4333	-28.2921					4.4333	-1.90298		4.4333	-0.0809044		4.4333	0.430693		4.4333	-39.8658		4.4333	-22.1204		4.4333	27.7319		4.4333	46.3516					4.4333	-0.663322		4.4333	0.433183		4.4333	0.48489
	4.4667	39.4507		4.4667	37.4659		4.4667	4.33039		4.4667	-28.3142					4.4667	-1.91094		4.4667	-0.0969725		4.4667	0.430966		4.4667	-39.6728		4.4667	-22.652		4.4667	27.2472		4.4667	46.2222					4.4667	-0.6862		4.4667	0.427019		4.4667	0.483816
	4.5	39.4685		4.5	37.0871		4.5	4.63078		4.5	-28.2455					4.5	-1.85434		4.5	-0.104062		4.5	0.430116		4.5	-39.2792		4.5	-23.1226		4.5	27.1659		4.5	46.3897					4.5	-0.7069		4.5	0.425981		4.5	0.485205
	4.5333	39.2022		4.5333	37.0534		4.5333	4.59147		4.5333	-28.009					4.5333	-1.84946		4.5333	-0.103131		4.5333	0.427185		4.5333	-39.3095		4.5333	-23.5041		4.5333	27.1533		4.5333	46.4068					4.5333	-0.724003		4.5333	0.425821		4.5333	0.485346
	4.5667	39.2514		4.5667	37.7802		4.5667	4.85358		4.5667	-28.1955					4.5667	-1.96047		4.5667	-0.109352		4.5667	0.429497		4.5667	-39.3167		4.5667	-23.5553		4.5667	26.823		4.5667	46.6207					4.5667	-0.726318		4.5667	0.421594		4.5667	0.487118
	4.6	39.2161		4.6	38.6104		4.6	4.93808		4.6	-28.4545								4.6	-0.111366		4.6	0.432699		4.6	-39.222		4.6	-23.7559		4.6	26.9725		4.6	46.3678					4.6	-0.735453		4.6	0.423508		4.6	0.485024
	4.6333	39.4198		4.6333	38.4303		4.6333	4.92266		4.6333	-28.2628								4.6333	-0.110998		4.6333	0.430331		4.6333	-39.5881		4.6333	-23.9013		4.6333	27.1786		4.6333	46.1524					4.6333	-0.742125		4.6333	0.426143		4.6333	0.483237
	4.6667	39.5183		4.6667	38.2281		4.6667	5.45295		4.6667	-27.8321								4.6667	-0.123725		4.6667	0.424987		4.6667	-39.4187		4.6667	-24.0121		4.6667	27.0687		4.6667	46.1009					4.6667	-0.747239		4.6667	0.42474		4.6667	0.482809
	4.7	39.7342		4.7	38.5579		4.7	5.0037		4.7	-27.7985								4.7	-0.112932		4.7	0.424568		4.7	-39.2231		4.7	-24.3469		4.7	26.9833		4.7	45.7687					4.7	-0.762854		4.7	0.423647		4.7	0.480045
	4.7333	39.5597		4.7333	38.6095		4.7333	5.13774		4.7333	-27.5168								4.7333	-0.11614		4.7333	0.421057		4.7333	-39.3155		4.7333	-24.3027		4.7333	26.8563		4.7333	46.0958					4.7333	-0.760779		4.7333	0.42202		4.7333	0.482767
	4.7667	39.1141		4.7667	38.8024		4.7667	5.91025		4.7667	-27.2007								4.7667	-0.134831		4.7667	0.417102		4.7667	-39.5686		4.7667	-24.2008		4.7667	26.5837		4.7667	46.1978					4.7667	-0.756011		4.7667	0.41852		4.7667	0.483613
	4.8	39.4229		4.8	38.7927		4.8	6.1323		4.8	-27.3496								4.8	-0.140269		4.8	0.418967		4.8	-39.5286		4.8	-24.3467		4.8	26.539		4.8	46.1246					4.8	-0.762841		4.8	0.417944		4.8	0.483006
	4.8333	39.5084		4.8333	38.958		4.8333	6.40178		4.8333	-27.2396								4.8333	-0.146908		4.8333	0.417589		4.8333	-39.5449		4.8333	-24.8484		4.8333	26.1319		4.8333	46.1908					4.8333	-0.786709		4.8333	0.41269		4.8333	0.483555
	4.8667	39.3231		4.8667	39.1666		4.8667	6.41615		4.8667	-26.9744								4.8667	-0.147263		4.8667	0.41426		4.8667	-39.7478		4.8667	-25.4316		4.8667	25.6633		4.8667	46.1713					4.8667	-0.815181		4.8667	0.406608		4.8667	0.483393
	4.9	39.128		4.9	39.0825		4.9	6.58829		4.9	-26.8253								4.9	-0.151529		4.9	0.412383		4.9	-39.4295		4.9	-25.4939		4.9	25.7045		4.9	46.1098					4.9	-0.818273		4.9	0.407145		4.9	0.482882
	4.9333	39.2363		4.9333	39.1011		4.9333	6.69139		4.9333	-26.7322								4.9333	-0.154093		4.9333	0.41121		4.9333	-39.8567		4.9333	-25.3382		4.9333	25.8294		4.9333	46.0355					4.9333	-0.810566		4.9333	0.408768		4.9333	0.482266
	4.9667	39.5646		4.9667	39.1132		4.9667	7.04736		4.9667	-26.9137								4.9667	-0.162995		4.9667	0.413497		4.9667	-40.1536		4.9667	-25.1784		4.9667	25.8172		4.9667	46.0067					4.9667	-0.802722		4.9667	0.40861		4.9667	0.482026
	5	39.6452		5	39.0124		5	7.27143		5	-26.8297								5	-0.16864		5	0.412439		5	-39.5357		5	-25.4149		5	25.5564		5	45.8211					5	-0.814356		5	0.405216		5	0.480482
	5.0333	39.3974		5.0333	39.0168		5.0333	7.11373		5.0333	-26.3378								5.0333	-0.164664		5.0333	0.406223		5.0333	-39.5308		5.0333	-26.1462		5.0333	25.3971		5.0333	45.4827					5.0333	-0.851216		5.0333	0.403137		5.0333	0.47766
	5.0667	39.3465		5.0667	39.1615		5.0667	7.41918		5.0667	-26.4703								5.0667	-0.172379		5.0667	0.407902		5.0667	-39.7531		5.0667	-26.1826		5.0667	25.3777		5.0667	45.4683					5.0667	-0.853088		5.0667	0.402883		5.0667	0.47754
	5.1	39.4326		5.1	39.2359		5.1	7.89102		5.1	-26.43								5.1	-0.184416		5.1	0.407391		5.1	-39.8034		5.1	-26.2354		5.1	25.2918		5.1	45.4798					5.1	-0.855809		5.1	0.401761		5.1	0.477637
	5.1333	39.5924		5.1333	39.4567		5.1333	8.2178		5.1333	-26.1518								5.1333	-0.192838		5.1333	0.403863		5.1333	-39.8928		5.1333	-26.6237		5.1333	25.2491		5.1333	45.1531					5.1333	-0.876038		5.1333	0.401202		5.1333	0.474904
	5.1667	39.7658		5.1667	39.5993		5.1667	8.18382		5.1667	-26.0937								5.1667	-0.191959		5.1667	0.403125		5.1667	-39.7743		5.1667	-26.7631		5.1667	25.1988		5.1667	45.0358					5.1667	-0.883406		5.1667	0.400543		5.1667	0.473922
	5.2	38.9272		5.2	39.6082		5.2	8.16562		5.2	-25.9126								5.2	-0.191488		5.2	0.40082		5.2	-39.67		5.2	-27.0845		5.2	25.1756		5.2	45.0506					5.2	-0.900592		5.2	0.40024		5.2	0.474046
	5.2333	38.7639		5.2333	39.7535		5.2333	8.19065		5.2333	-25.8305								5.2333	-0.192135		5.2333	0.399773		5.2333	-39.8051		5.2333	-26.9639		5.2333	24.9028		5.2333	45.0338					5.2333	-0.894109		5.2333	0.396659		5.2333	0.473905
	5.2667	39.1705		5.2667	40.0373		5.2667	8.24853		5.2667	-25.4421								5.2667	-0.193633		5.2667	0.394806		5.2667	-40.1049		5.2667	-27.0628		5.2667	24.6594		5.2667	45.0506					5.2667	-0.899423		5.2667	0.393454		5.2667	0.474046
	5.3	39.3827		5.3	40.136		5.3	8.79983		5.3	-25.3362								5.3	-0.208016		5.3	0.393446		5.3	-40.0451		5.3	-27.5809		5.3	24.4018		5.3	45.1363					5.3	-0.927737		5.3	0.39005		5.3	0.474764
	5.3333	39.8091		5.3333	40.1628		5.3333	9.27308		5.3333	-25.5853								5.3333	-0.220529		5.3333	0.396639		5.3333	-39.8995		5.3333	-27.6654		5.3333	24.2779		5.3333	45.1794					5.3333	-0.932435		5.3333	0.388408		5.3333	0.475125
	5.3667	39.7236		5.3667	40.0884		5.3667	9.44273		5.3667	-25.6765								5.3667	-0.225053		5.3667	0.397806		5.3667	-39.7616		5.3667	-27.9872		5.3667	24.3088		5.3667	45.1321					5.3667	-0.950516		5.3667	0.388818		5.3667	0.474729
	5.4	39.6369		5.4	39.7611		5.4	9.464		5.4	-25.5637								5.4	-0.225622		5.4	0.396363		5.4	-39.5791		5.4	-28.0647		5.4	24.3751		5.4	44.8367					5.4	-0.954922		5.4	0.389695		5.4	0.472252
	5.4333	39.5393		5.4333	39.9253		5.4333	9.60401		5.4333	-25.2927								5.4333	-0.229374		5.4333	0.392888		5.4333	-39.8355		5.4333	-27.7649		5.4333	24.6294		5.4333	44.7265					5.4333	-0.937991		5.4333	0.393057		5.4333	0.471326
	5.4667	39.4216		5.4667	40.0886		5.4667	10.0273		5.4667	-25.2677								5.4667	-0.240802		5.4667	0.392567		5.4667	-39.7951		5.4667	-28.2767		5.4667	24.2805		5.4667	44.924					5.4667	-0.967068		5.4667	0.388443		5.4667	0.472984
	5.5	39.0842		5.5	40.1416		5.5	10.3156		5.5	-25.4842								5.5	-0.24866		5.5	0.395345		5.5	-39.7577		5.5	-28.3853		5.5	23.9709		5.5	44.8373					5.5	-0.973348		5.5	0.384331		5.5	0.472257
	5.5333	38.929		5.5333	40.0549		5.5333	10.3103		5.5333	-25.2032								5.5333	-0.248515		5.5333	0.391737		5.5333	-40.0585		5.5333	-28.3933		5.5333	23.9278		5.5333	44.6566					5.5333	-0.973814		5.5333	0.383756		5.5333	0.470739
	5.5667	39.3109		5.5667	39.6472		5.5667	10.302		5.5667	-24.8234								5.5667	-0.248289		5.5667	0.386841		5.5667	-40.1085		5.5667	-28.7971		5.5667	23.4748		5.5667	44.7944					5.5667	-0.997533		5.5667	0.377705		5.5667	0.471897
	5.6	39.7487		5.6	40.0894		5.6	10.8558		5.6	-24.7473								5.6	-0.263554		5.6	0.385857		5.6	-39.8641		5.6	-28.7135		5.6	23.0442		5.6	44.8747					5.6	-0.992571		5.6	0.371918		5.6	0.472571
	5.6333	39.4352		5.6333	40.8278		5.6333	10.7849		5.6333	-24.4458								5.6333	-0.261588		5.6333	0.38195		5.6333	-39.493		5.6333	-28.9597		5.6333	23.6091		5.6333	44.5848					5.6333	-1.00724		5.6333	0.379503		5.6333	0.470135
	5.6667	38.9182		5.6667	40.871		5.6667	10.6095		5.6667	-24.2026								5.6667	-0.256735		5.6667	0.378787		5.6667	-39.7067		5.6667	-29.358		5.6667	23.8585		5.6667	44.2955					5.6667	-1.03144		5.6667	0.382832		5.6667	0.467698
	5.7	39.304		5.7	40.5914		5.7	11.3567		5.7	-23.995								5.7	-0.277567		5.7	0.376078		5.7	-39.8118		5.7	-29.1862		5.7	23.246		5.7	44.2023					5.7	-1.02093		5.7	0.374633		5.7	0.466911
	5.7333	39.6459		5.7333	40.5327		5.7333	11.6474		5.7333	-24.1701								5.7333	-0.285789		5.7333	0.378363		5.7333	-39.9641		5.7333	-29.2757		5.7333	22.8644		5.7333	44.3388					5.7333	-1.02639		5.7333	0.36949		5.7333	0.468064
	5.7667	39.7192		5.7667	40.468		5.7667	11.6332		5.7667	-24.3216								5.7667	-0.285385		5.7667	0.380336		5.7667	-40.0418		5.7667	-29.5079		5.7667	22.4593		5.7667	44.2847					5.7667	-1.0407		5.7667	0.364003		5.7667	0.467607
	5.8	39.8177		5.8	40.4848		5.8	11.3135		5.8	-24.0501								5.8	-0.27635		5.8	0.376798		5.8	-39.7137		5.8	-29.8268		5.8	22.6541		5.8	44.1164					5.8	-1.06068		5.8	0.366645		5.8	0.466186
	5.8333	39.9475		5.8333	40.872		5.8333	11.2449		5.8333	-24.1726								5.8333	-0.274423		5.8333	0.378395		5.8333	-39.8418		5.8333	-30.2369		5.8333	22.6107		5.8333	44.0307					5.8333	-1.08699		5.8333	0.366058		5.8333	0.465462
	5.8667	39.5932		5.8667	40.9559		5.8667	12.0655		5.8667	-24.4991								5.8667	-0.297736		5.8667	0.382641		5.8667	-39.6554		5.8667	-29.8256		5.8667	22.3977		5.8667	43.9546					5.8667	-1.06061		5.8667	0.363166		5.8667	0.464819
	5.9	39.5622		5.9	40.4715		5.9	12.5827		5.9	-24.394								5.9	-0.312714		5.9	0.381277		5.9	-39.7848		5.9	-29.7387		5.9	22.4233		5.9	43.8541					5.9	-1.05512		5.9	0.363514		5.9	0.463968
	5.9333	39.5841		5.9333	40.4036		5.9333	12.1983		5.9333	-23.8971								5.9333	-0.301561		5.9333	0.374799		5.9333	-40.1843		5.9333	-29.9239		5.9333	22.1129		5.9333	44.0601					5.9333	-1.06685		5.9333	0.359286		5.9333	0.465711
	5.9667	38.9397		5.9667	41.0921		5.9667	12.0919		5.9667	-23.5158								5.9667	-0.298493		5.9667	0.369798		5.9667	-40.0723		5.9667	-30.2266		5.9667	21.9825		5.9667	44.1104					5.9667	-1.08632		5.9667	0.357505		5.9667	0.466136
	6	39.0655		6	41.127		6	12.2659		6	-23.2698								6	-0.30351		6	0.366559		6	-40.1352		6	-30.4929		6	22.1471		6	44.0072					6	-1.10377		6	0.359752		6	0.465264
	6.0333	39.5903		6.0333	41.0906		6.0333	12.5843		6.0333	-23.0882								6.0333	-0.31276		6.0333	0.364162		6.0333	-40.1572		6.0333	-30.5348		6.0333	22.2779		6.0333	44.1713					6.0333	-1.10654		6.0333	0.361536		6.0333	0.46665
	6.0667	39.801		6.0667	41.2041		6.0667	12.8359		6.0667	-23.1172								6.0667	-0.320127		6.0667	0.364545		6.0667	-40.1892		6.0667	-30.306		6.0667	22.1532		6.0667	44.0672					6.0667	-1.09149		6.0667	0.359835		6.0667	0.465771
	6.1	39.7447		6.1	41.023		6.1	13.1667		6.1	-23.1389								6.1	-0.329898		6.1	0.364831		6.1	-40.1592		6.1	-30.4224		6.1	22.14		6.1	43.9402					6.1	-1.09912		6.1	0.359655		6.1	0.464697
	6.1333	39.4975		6.1333	41.3362		6.1333	13.7217		6.1333	-23.1577								6.1333	-0.34651		6.1333	0.365079		6.1333	-40.2514		6.1333	-30.8617		6.1333	22.1372		6.1333	43.497					6.1333	-1.12845		6.1333	0.359618		6.1333	0.460942
	6.1667	39.3312		6.1667	41.2429		6.1667	13.688		6.1667	-22.9676								6.1667	-0.345493		6.1667	0.362566		6.1667	-40.232		6.1667	-30.7767		6.1667	21.8697		6.1667	43.0872					6.1667	-1.12271		6.1667	0.355961		6.1667	0.457456
	6.2	39.595		6.2	41.0219		6.2	13.7023		6.2	-23.0045								6.2	-0.345924		6.2	0.363055		6.2	-39.9234		6.2	-31.1553		6.2	21.7238		6.2	43.3726					6.2	-1.14854		6.2	0.353961		6.2	0.459885
	6.2333	39.8724		6.2333	41.3071		6.2333	13.9849		6.2333	-22.8695								6.2333	-0.354486		6.2333	0.361266		6.2333	-40.0968		6.2333	-31.2857		6.2333	21.6782		6.2333	43.2861					6.2333	-1.15759		6.2333	0.353335		6.2333	0.459149
	6.2667	39.9476		6.2667	41.1876		6.2667	13.9901		6.2667	-22.8895								6.2667	-0.354643		6.2667	0.361531		6.2667	-40.1809		6.2667	-31.2509		6.2667	21.2299		6.2667	43.1438					6.2667	-1.15517		6.2667	0.347161		6.2667	0.457938
	6.3	39.5665		6.3	41.1294		6.3	14.0446		6.3	-23.1303								6.3	-0.356304		6.3	0.364718		6.3	-40.0116		6.3	-31.6112		6.3	20.9872		6.3	43.1868					6.3	-1.18056		6.3	0.343802		6.3	0.458304
	6.3333	39.3785		6.3333	41.2756		6.3333	14.3273		6.3333	-22.8932								6.3333	-0.364956		6.3333	0.36158		6.3333	-39.887		6.3333	-31.7722		6.3333	20.9675		6.3333	43.2112					6.3333	-1.19212		6.3333	0.343528		6.3333	0.458511
	6.3667	39.9301		6.3667	41.1526		6.3667	14.2899		6.3667	-22.7156								6.3667	-0.363806		6.3667	0.359223		6.3667	-39.913		6.3667	-31.6294		6.3667	20.7111		6.3667	43.1001					6.3667	-1.18186		6.3667	0.339967		6.3667	0.457566
	6.4	39.9172		6.4	41.2658		6.4	14.3106		6.4	-22.6836								6.4	-0.364444		6.4	0.358798		6.4	-40.2412		6.4	-31.6035		6.4	20.6724		6.4	42.8604					6.4	-1.18001		6.4	0.339428		6.4	0.455522
	6.4333	39.7457		6.4333	41.2314		6.4333	14.6896		6.4333	-22.5964								6.4333	-0.376156		6.4333	0.357639		6.4333	-40.159		6.4333	-32.0508		6.4333	20.9014		6.4333	42.8014					6.4333	-1.21244		6.4333	0.342612		6.4333	0.455018
	6.4667	39.6884		6.4667	41.308		6.4667	14.9577		6.4667	-22.3685								6.4667	-0.384525		6.4667	0.354601		6.4667	-39.9402		6.4667	-31.9955		6.4667	21.0362		6.4667	42.9675					6.4667	-1.20837		6.4667	0.344481		6.4667	0.456436
	6.5	39.5328		6.5	41.3513		6.5	15.1294		6.5	-22.2279								6.5	-0.389923		6.5	0.352723		6.5	-40.1021		6.5	-31.8323		6.5	20.7763		6.5	43.038					6.5	-1.19647		6.5	0.340874		6.5	0.457036
	6.5333	39.7002		6.5333	41.236		6.5333	15.307		6.5333	-22.1249								6.5333	-0.395537		6.5333	0.351345		6.5333	-40.076		6.5333	-32.0756		6.5333	20.2839		6.5333	42.8018					6.5333	-1.21427		6.5333	0.334004		6.5333	0.455022
	6.5667	39.7457		6.5667	41.2831		6.5667	15.1378		6.5667	-22.0441								6.5667	-0.390188		6.5667	0.350263		6.5667	-40.2244		6.5667	-32.3577		6.5667	20.3542		6.5667	42.504					6.5667	-1.23531		6.5667	0.334988		6.5667	0.452474
	6.6	39.4659		6.6	41.4767		6.6	15.0108		6.6	-22.0841								6.6	-0.386193		6.6	0.350799		6.6	-40.4675		6.6	-32.7965		6.6	20.1641		6.6	42.246					6.6	-1.26895		6.6	0.332326		6.6	0.450263
	6.6333	39.3843		6.6333	41.9095		6.6333	15.1512		6.6333	-21.7965								6.6333	-0.390611		6.6333	0.346939		6.6333	-40.1545		6.6333	-32.4342		6.6333	19.7719		6.6333	42.3338					6.6333	-1.2411		6.6333	0.326811		6.6333	0.451016
	6.6667	39.4954		6.6667	41.95		6.6667	15.5353		6.6667	-21.4851								6.6667	-0.402799		6.6667	0.342741		6.6667	-39.8145		6.6667	-32.3189		6.6667	19.9416		6.6667	42.078					6.6667	-1.23239		6.6667	0.329202		6.6667	0.44882
	6.7	39.5607		6.7	41.6106		6.7	16.0023		6.7	-21.4521								6.7	-0.417824		6.7	0.342295		6.7	-39.3851		6.7	-32.9407		6.7	19.7701		6.7	42.1664					6.7	-1.28026		6.7	0.326786		6.7	0.449579
	6.7333	39.7989		6.7333	41.3669		6.7333	16.2635		6.7333	-21.2122								6.7333	-0.426325		6.7333	0.339048		6.7333	-39.3275		6.7333	-33.2445		6.7333	19.5584		6.7333	42.2298					6.7333	-1.30451		6.7333	0.323797		6.7333	0.450124
	6.7667	39.7811		6.7667	41.6724		6.7667	16.2913		6.7667	-21.416								6.7667	-0.427234		6.7667	0.341807		6.7667	-39.9789		6.7667	-33.1549		6.7667	19.6476		6.7667	41.9789					6.7667	-1.2973		6.7667	0.325057		6.7667	0.447968
	6.8	39.6892		6.8	41.8696		6.8	16.1199		6.8	-21.8616								6.8	-0.421642		6.8	0.347814		6.8	-40.2831		6.8	-32.995		6.8	19.5101		6.8	41.7776					6.8	-1.28455		6.8	0.323113		6.8	0.446236
	6.8333	39.7893		6.8333	41.7882		6.8333	16.3085		6.8333	-21.7642								6.8333	-0.427796		6.8333	0.346504		6.8333	-40.1703		6.8333	-32.9901		6.8333	19.0066		6.8333	41.9798					6.8333	-1.28416		6.8333	0.315962		6.8333	0.447976
	6.8667	39.7393		6.8667	41.9501		6.8667	16.8463		6.8667	-21.4888								6.8667	-0.445559		6.8667	0.342791		6.8667	-40.2517		6.8667	-33.1981		6.8667	19.1233		6.8667	42.3979					6.8667	-1.30077		6.8667	0.317624		6.8667	0.451566
	6.9	39.2341		6.9	42.1604		6.9	16.7085		6.9	-20.9427								6.9	-0.440978		6.9	0.335388		6.9	-40.3479		6.9	-33.4212		6.9	19.1375		6.9	42.1651					6.9	-1.31889		6.9	0.317826		6.9	0.449568
	6.9333	39.1203		6.9333	42.2773		6.9333	16.8118		6.9333	-20.7859								6.9333	-0.444408		6.9333	0.333253		6.9333	-39.7585		6.9333	-33.4541		6.9333	18.8552		6.9333	41.8688					6.9333	-1.32159		6.9333	0.313802		6.9333	0.447021
	6.9667	39.5784		6.9667	42.0777		6.9667	17.7571		6.9667	-20.9197								6.9667	-0.476379		6.9667	0.335076		6.9667	-39.9198		6.9667	-33.5879		6.9667	19.2179		6.9667	41.5372					6.9667	-1.33265		6.9667	0.31897		6.9667	0.444161
	7	39.7486		7	42.1094		7	17.5466		7	-20.825								7	-0.469172		7	0.333786		7	-40.4123		7	-33.4265		7	18.9124		7	41.4194					7	-1.31933		7	0.314618		7	0.443144
	7.0333	39.8644		7.0333	42.435		7.0333	17.341		7.0333	-20.8452								7.0333	-0.462181		7.0333	0.334061		7.0333	-40.3216		7.0333	-33.5083		7.0333	18.6161		7.0333	41.5398					7.0333	-1.32606		7.0333	0.310381		7.0333	0.444184
	7.0667	39.6364		7.0667	42.1467		7.0667	17.4915		7.0667	-20.852								7.0667	-0.467293		7.0667	0.334153		7.0667	-40.2542		7.0667	-33.8163		7.0667	18.977		7.0667	41.7226					7.0667	-1.35181		7.0667	0.31554		7.0667	0.445761
	7.1	39.5929		7.1	42.2975		7.1	17.3234		7.1	-20.5486								7.1	-0.461584		7.1	0.330012		7.1	-40.2467		7.1	-33.8026		7.1	18.8718		7.1	41.9757					7.1	-1.35065		7.1	0.314039		7.1	0.447941
	7.1333	39.623		7.1333	42.572		7.1333	17.3559		7.1333	-20.5306								7.1333	-0.462684		7.1333	0.329765		7.1333	-40.1285		7.1333	-34.0904		7.1333	18.4125		7.1333	41.6883					7.1333	-1.3753		7.1333	0.307458		7.1333	0.445466
	7.1667	39.766		7.1667	42.151		7.1667	17.4615		7.1667	-20.7424								7.1667	-0.466271		7.1667	0.332659		7.1667	-39.985		7.1667	-34.2352		7.1667	18.2435		7.1667	41.6369					7.1667	-1.38793		7.1667	0.305025		7.1667	0.445022
	7.2	39.6733		7.2	42.0536		7.2	17.883		7.2	-20.4492								7.2	-0.480715		7.2	0.328652		7.2	-40.1041		7.2	-34.689		7.2	18.3756		7.2	41.8095					7.2	-1.42861		7.2	0.306928		7.2	0.44651
	7.2333	39.4764		7.2333	42.1954		7.2333	17.8956		7.2333	-20.16								7.2333	-0.481152		7.2333	0.324682		7.2333	-40.2239		7.2333	-34.7897		7.2333	18.3851		7.2333	41.5022					7.2333	-1.43786		7.2333	0.307064		7.2333	0.443859
	7.2667	39.3736		7.2667	41.9139		7.2667	17.8879		7.2667	-19.8696								7.2667	-0.480885		7.2667	0.320681		7.2667	-40.396		7.2667	-34.1176		7.2667	18.0257		7.2667	41.2251					7.2667	-1.37766		7.2667	0.301882		7.2667	0.441463
	7.3	39.2979		7.3	42.3779		7.3	18.2431		7.3	-19.8613								7.3	-0.493222		7.3	0.320566		7.3	-40.1459		7.3	-34.1373		7.3	17.8515		7.3	41.2977					7.3	-1.37937		7.3	0.29936		7.3	0.442092
	7.3333	39.8011		7.3333	42.9299		7.3333	18.4964		7.3333	-20.2109								7.3333	-0.502113		7.3333	0.325381		7.3333	-39.9323		7.3333	-34.035		7.3333	17.8544		7.3333	41.4054					7.3333	-1.3705		7.3333	0.299402		7.3333	0.443023
	7.3667	39.7179		7.3667	42.3838		7.3667	18.4736		7.3667	-20.1267								7.3667	-0.501309		7.3667	0.324224		7.3667	-40.2025		7.3667	-34.283		7.3667	17.6673		7.3667	41.5482					7.3667	-1.39214		7.3667	0.296688		7.3667	0.444257
	7.4	39.6253		7.4	42.2221		7.4	18.5644		7.4	-19.6025								7.4	-0.504515		7.4	0.316985		7.4	-40.197		7.4	-35.0966		7.4	17.4457		7.4	41.5595					7.4	-1.4666		7.4	0.293463		7.4	0.444354
	7.4333	39.5714		7.4333	42.7374		7.4333	18.8131		7.4333	-19.5042								7.4333	-0.513343		7.4333	0.315623		7.4333	-40.1883		7.4333	-34.8961		7.4333	17.6276		7.4333	41.1661					7.4333	-1.44772		7.4333	0.296111		7.4333	0.440953
	7.4667	39.1151		7.4667	42.9103		7.4667	19.1769		7.4667	-19.8636								7.4667	-0.5264		7.4667	0.320598		7.4667	-40.2276		7.4667	-34.6441		7.4667	17.5384		7.4667	41.0361					7.4667	-1.42451		7.4667	0.294813		7.4667	0.439826
	7.5	39.4189		7.5	42.6769		7.5	19.2589		7.5	-19.5888								7.5	-0.529369		7.5	0.316796		7.5	-40.3048		7.5	-34.6969		7.5	17.4029		7.5	41.0038					7.5	-1.42933		7.5	0.292839		7.5	0.439546
	7.5333	40.0851		7.5333	42.7298		7.5333	19.4446		7.5333	-19.0646								7.5333	-0.536121		7.5333	0.309503		7.5333	-40.0111		7.5333	-34.7697		7.5333	17.2408		7.5333	40.9542					7.5333	-1.43601		7.5333	0.290471		7.5333	0.439115
	7.5667	40.067		7.5667	42.7158		7.5667	19.5741		7.5667	-19.2513								7.5667	-0.540855		7.5667	0.312107		7.5667	-40.0071		7.5667	-35.2118		7.5667	16.7314		7.5667	41.1592					7.5667	-1.4776		7.5667	0.282995		7.5667	0.440893
	7.6	39.7372		7.6	42.5729		7.6	19.511		7.6	-19.6914								7.6	-0.538545		7.6	0.318217		7.6	-40.191		7.6	-35.6524		7.6	16.8866		7.6	41.4062								7.6	0.285278		7.6	0.44303
	7.6333	39.3413		7.6333	42.5917		7.6333	19.7853		7.6333	-19.8179								7.6333	-0.548628		7.6333	0.319966		7.6333	-39.958		7.6333	-35.5859		7.6333	17.06		7.6333	41.2281								7.6333	0.287823		7.6333	0.441489
	7.6667	39.0704		7.6667	42.9064		7.6667	20.0982		7.6667	-19.3133								7.6667	-0.560255		7.6667	0.312971		7.6667	-40.1675		7.6667	-35.2078		7.6667	16.5341		7.6667	40.7								7.6667	0.280084		7.6667	0.436907
	7.7	39.6114		7.7	42.635		7.7	20.2095		7.7	-18.7014								7.7	-0.564422		7.7	0.304419		7.7	-40.5342		7.7	-35.2212		7.7	16.3256		7.7	40.6553								7.7	0.276999		7.7	0.436518
	7.7333	39.7628		7.7333	42.2497		7.7333	20.2853		7.7333	-18.7606								7.7333	-0.567271		7.7333	0.30525		7.7333	-40.5402		7.7333	-35.1944		7.7333	16.4665		7.7333	40.8033								7.7333	0.279085		7.7333	0.437805
	7.7667	39.3619		7.7667	42.4484		7.7667	20.8958		7.7667	-18.711								7.7667	-0.590514		7.7667	0.304553		7.7667	-40.3304		7.7667	-35.2627		7.7667	16.4691		7.7667	40.6105								7.7667	0.279124		7.7667	0.436128
	7.8	39.1283		7.8	42.6895		7.8	20.8153		7.8	-18.5232								7.8	-0.587418		7.8	0.301915		7.8	-39.9779		7.8	-35.763		7.8	15.9556		7.8	40.6215								7.8	0.271501		7.8	0.436224
	7.8333	39.5126		7.8333	42.6604		7.8333	20.3504		7.8333	-18.8439								7.8333	-0.569724		7.8333	0.306417		7.8333	-39.9396		7.8333	-35.9038		7.8333	15.8559		7.8333	40.4796								7.8333	0.270013		7.8333	0.434989
	7.8667	39.8793		7.8667	42.4091		7.8667	20.3941		7.8667	-18.9079								7.8667	-0.571371		7.8667	0.307313		7.8667	-40.2025		7.8667	-35.9514		7.8667	16.3922		7.8667	40.2762								7.8667	0.277985		7.8667	0.433214
	7.9	39.6475		7.9	42.4665		7.9	20.8916		7.9	-18.4706								7.9	-0.590351		7.9	0.301176		7.9	-40.1148		7.9	-36.0354		7.9	16.0522		7.9	40.113								7.9	0.272939		7.9	0.431788
	7.9333	39.5959		7.9333	42.3732		7.9333	21.4574		7.9333	-18.1236								7.9333	-0.612384		7.9333	0.296277		7.9333	-39.8726		7.9333	-35.954		7.9333	15.665		7.9333	39.9826								7.9333	0.267161		7.9333	0.430648
	7.9667	39.379		7.9667	42.3		7.9667	21.4665		7.9667	-18.1615								7.9667	-0.612743		7.9667	0.296814		7.9667	-39.9157		7.9667	-35.9828		7.9667	15.4188		7.9667	40.0955								7.9667	0.263469		7.9667	0.431636
	8	39.2872		8	42.6904		8	21.2759		8	-18.3738								8	-0.605264		8	0.299812		8	-40.1353		8	-36.1894		8	15.3078		8	39.9002								8	0.2618		8	0.429927
	8.0333	39.7757		8.0333	42.7761		8.0333	21.4165		8.0333	-18.2456								8.0333	-0.610776		8.0333	0.298003		8.0333	-40.0651		8.0333	-36.494		8.0333	15.5462		8.0333	39.9198								8.0333	0.265381		8.0333	0.430098
	8.0667	39.9232		8.0667	42.4901		8.0667	21.7706		8.0667	-17.9682								8.0667	-0.624794		8.0667	0.294076		8.0667	-39.6611		8.0667	-36.025		8.0667	15.8028		8.0667	40.1049								8.0667	0.269221		8.0667	0.431718
	8.1	39.8047		8.1	42.5321		8.1	21.6054		8.1	-17.6983								8.1	-0.618228		8.1	0.290242		8.1	-39.8323		8.1	-36.3299		8.1	15.3771		8.1	39.9758								8.1	0.262842		8.1	0.430588
	8.1333	39.5008		8.1333	42.7379		8.1333	21.5241		8.1333	-17.4424								8.1333	-0.615015		8.1333	0.286593		8.1333	-40.0199		8.1333	-36.7212		8.1333	14.8443		8.1333	39.9773								8.1333	0.254801		8.1333	0.430602
	8.1667	39.2754		8.1667	43.0618		8.1667	21.4114		8.1667	-17.5942								8.1667	-0.610577		8.1667	0.288759		8.1667	-39.9339		8.1667	-36.5327		8.1667	14.8887		8.1667	39.8823								8.1667	0.255475		8.1667	0.42977
	8.2	39.4032		8.2	43.2572		8.2	21.2405		8.2	-17.8429								8.2	-0.603882		8.2	0.292299		8.2	-40.0183		8.2	-36.5238		8.2	15.0913		8.2	39.5724								8.2	0.258537		8.2	0.427052
	8.2333	39.8093		8.2333	42.8235		8.2333	21.6639		8.2333	-17.7328								8.2333	-0.62055		8.2333	0.290734		8.2333	-40.0214		8.2333	-36.3724		8.2333	15.0605		8.2333	39.1098								8.2333	0.258072		8.2333	0.42298
	8.2667	39.9268		8.2667	42.8309		8.2667	22.0348		8.2667	-17.5924								8.2667	-0.635381		8.2667	0.288734		8.2667	-40.2595		8.2667	-36.6971		8.2667	14.6598		8.2667	39.2322								8.2667	0.252001		8.2667	0.424059
	8.3	39.6039		8.3	43.0678		8.3	22.1661		8.3	-17.3432								8.3	-0.640686		8.3	0.285175		8.3	-40.1803		8.3	-36.5643		8.3	14.688		8.3	39.794								8.3	0.252431		8.3	0.428996
	8.3333	39.4027		8.3333	43.1484		8.3333	22.2467		8.3333	-16.6751								8.3333	-0.643953		8.3333	0.27557		8.3333	-40.035		8.3333	-36.7154		8.3333	14.9854		8.3333	39.6239								8.3333	0.256937		8.3333	0.427504
	8.3667	39.0957		8.3667	42.8001		8.3667	22.2747		8.3667	-16.6969								8.3667	-0.645091		8.3667	0.275885		8.3667	-40.0617		8.3667	-37.2945		8.3667	14.7637		8.3667	39.3344								8.3667	0.25358		8.3667	0.424959
	8.4	39.0691		8.4	42.893		8.4	22.5315		8.4	-17.332								8.4	-0.655597		8.4	0.285015		8.4	-40.0816		8.4	-36.6898		8.4	14.2263		8.4	39.477								8.4	0.245393		8.4	0.426213
	8.4333	39.5551		8.4333	43.4717		8.4333	23.1023		8.4333	-17.3599								8.4333	-0.679342		8.4333	0.285414		8.4333	-39.937		8.4333	-36.2893		8.4333	13.9219		8.4333	39.4889								8.4333	0.240726		8.4333	0.426318
	8.4667	39.9036		8.4667	42.9906		8.4667	23.1878		8.4667	-17.1575								8.4667	-0.682947		8.4667	0.282515		8.4667	-39.8995		8.4667	-36.8956		8.4667	14.2973		8.4667	39.466								8.4667	0.246478		8.4667	0.426117
	8.5	39.8163		8.5	42.7103		8.5	23.1873		8.5	-16.8834								8.5	-0.682925		8.5	0.278575		8.5	-39.9052		8.5	-37.1856		8.5	14.404		8.5	39.4778								8.5	0.248108		8.5	0.42622
	8.5333	39.6866		8.5333	43.0095		8.5333	23.352		8.5333	-16.5175								8.5333	-0.689909		8.5333	0.273292		8.5333	-39.9064		8.5333	-37.1723		8.5333	13.8303		8.5333	39.212								8.5333	0.239318		8.5333	0.423881
	8.5667	39.8746		8.5667	43.3989		8.5667	23.5215		8.5667	-16.4864								8.5667	-0.697145		8.5667	0.272841		8.5667	-39.9614		8.5667	-37.0613		8.5667	13.7356		8.5667	39.1644								8.5667	0.237859		8.5667	0.423462
	8.6	40.1416		8.6	43.463		8.6	23.5251		8.6	-16.5929								8.6	-0.697301		8.6	0.274382		8.6	-39.9956		8.6	-36.8903		8.6	14.0011		8.6	39.3773								8.6	0.241943		8.6	0.425337
	8.6333	40.1502		8.6333	43.209		8.6333	23.5758		8.6333	-16.6058								8.6333	-0.699475		8.6333	0.27457		8.6333	-39.816		8.6333	-36.8757		8.6333	14.2289		8.6333	39.3319								8.6333	0.245433		8.6333	0.424938
	8.6667	39.8481		8.6667	43.2636		8.6667	23.7122		8.6667	-16.3986								8.6667	-0.705353		8.6667	0.271569		8.6667	-39.7995		8.6667	-36.9927		8.6667	13.7285		8.6667	39.1707								8.6667	0.237749		8.6667	0.423518
	8.7	39.7615		8.7	43.1465		8.7	23.7253		8.7	-16.0158								8.7	-0.705919		8.7	0.266001		8.7	-40.1068		8.7	-37.2046		8.7	13.3306		8.7	39.0766								8.7	0.231597		8.7	0.422687
	8.7333	39.9083		8.7333	42.8872		8.7333	23.9965		8.7333	-15.9353								8.7333	-0.717713		8.7333	0.264827		8.7333	-40.1266		8.7333	-37.2717		8.7333	13.1576		8.7333	39.1324								8.7333	0.228911		8.7333	0.42318
	8.7667	39.9294		8.7667	42.9607		8.7667	24.2092		8.7667	-16.0907								8.7667	-0.727059		8.7667	0.267093		8.7667	-40.1355		8.7667	-37.2537		8.7667	13.003		8.7667	39.0356								8.7667	0.226504		8.7667	0.422326
	8.8	39.8447		8.8	43.3075		8.8	23.9588		8.8	-16.0828								8.8	-0.716066		8.8	0.266979		8.8	-40.2532		8.8	-37.5641		8.8	12.8042		8.8	38.7226								8.8	0.223401		8.8	0.41956
	8.8333	39.6827		8.8333	43.4098		8.8333	24.1669		8.8333	-16.1405								8.8333	-0.725196		8.8333	0.267819		8.8333	-40.5304		8.8333	-37.7342		8.8333	12.5612		8.8333	38.6673								8.8333	0.219594		8.8333	0.419071
	8.8667	39.6339		8.8667	43.1811		8.8667	24.698		8.8667	-16.0751								8.8667	-0.74888		8.8667	0.266866		8.8667	-40.3239		8.8667	-37.7169		8.8667	12.7663		8.8667	38.6064								8.8667	0.222807		8.8667	0.418531
	8.9	39.8746		8.9	43.0199		8.9	24.1893		8.9	-15.8989								8.9	-0.726182		8.9	0.264295		8.9	-40.0526		8.9	-37.8617		8.9	12.9149		8.9	38.5283								8.9	0.22513		8.9	0.417839
	8.9333	39.8486		8.9333	43.0653		8.9333	24.0926		8.9333	-15.8285								8.9333	-0.721927		8.9333	0.263267		8.9333	-40.3939		8.9333	-38.0393		8.9333	12.6481		8.9333	38.6173								8.9333	0.220957		8.9333	0.418627
	8.9667	39.8922		8.9667	43.3748		8.9667	24.429		8.9667	-15.7695								8.9667	-0.736811		8.9667	0.262403		8.9667	-40.5405		8.9667	-37.9414		8.9667	12.6638		8.9667	38.8723								8.9667	0.221202		8.9667	0.420884
	9	39.7632		9	43.5137		9	24.5444		9	-15.4169								9	-0.741974		9	0.257229		9	-40.3263		9	-37.736		9	12.8269		9	38.9119								9	0.223755		9	0.421234
	9.0333	39.5788		9.0333	43.4605		9.0333	24.9352		9.0333	-15.2631								9.0333	-0.759641		9.0333	0.254965		9.0333	-40.2125		9.0333	-37.6373		9.0333	12.2826		9.0333	38.7773								9.0333	0.215212		9.0333	0.420044
	9.0667	40.1484		9.0667	43.1823		9.0667	25.1984		9.0667	-15.8187								9.0667	-0.771722		9.0667	0.263124		9.0667	-40.5252		9.0667	-37.6049		9.0667	12.0045		9.0667	38.3341								9.0667	0.210817		9.0667	0.416116
	9.1	40.3081		9.1	43.353		9.1	25.0194		9.1	-15.8886								9.1	-0.763492		9.1	0.264146		9.1	-40.5704		9.1	-37.8496		9.1	12.1887		9.1	38.3973								9.1	0.21373		9.1	0.416677
	9.1333	40.1082		9.1333	43.2784		9.1333	24.5108		9.1333	-15.7228								9.1333	-0.740466		9.1333	0.26172		9.1333	-40.3769		9.1333	-38.0144		9.1333	12.1401		9.1333	38.5418								9.1333	0.212962		9.1333	0.417959
	9.1667	39.8389		9.1667	43.0772		9.1667	24.6681		9.1667	-15.5805								9.1667	-0.747532		9.1667	0.259634		9.1667	-40.4206		9.1667	-37.8705		9.1667	11.9127		9.1667	38.2557								9.1667	0.209363		9.1667	0.415419
	9.2	39.874		9.2	43.4056		9.2	25.4441		9.2	-14.9294								9.2	-0.783133		9.2	0.250032		9.2	-40.5315		9.2	-37.9869		9.2	11.7322		9.2	37.9936								9.2	0.206496		9.2	0.413088
	9.2333	39.6537		9.2333	43.2213		9.2333	25.2653		9.2333	-14.5357								9.2333	-0.774815		9.2333	0.24418		9.2333	-40.7329		9.2333	-37.8968		9.2333	11.1535		9.2333	37.8859								9.2333	0.197252		9.2333	0.412128
	9.2667	39.7791		9.2667	43.1482		9.2667	25.3129		9.2667	-14.567								9.2667	-0.777024		9.2667	0.244648		9.2667	-40.5233		9.2667	-37.7892		9.2667	11.1901		9.2667	37.7769								9.2667	0.197839		9.2667	0.411156
	9.3	40.0968		9.3	43.1719		9.3	25.5523		9.3	-14.5576								9.3	-0.788199		9.3	0.244507		9.3	-40.3051		9.3	-38.107		9.3	11.3373		9.3	37.7428								9.3	0.200197		9.3	0.410851
	9.3333	40.1776		9.3333	43.1467		9.3333	25.4329		9.3333	-14.6657								9.3333	-0.782611		9.3333	0.246117		9.3333	-40.3747		9.3333	-38.28		9.3333	10.9891		9.3333	38.2711								9.3333	0.19461		9.3333	0.415556
	9.3667	40.0508		9.3667	43.4034		9.3667	25.9905		9.3667	-14.6844								9.3667	-0.808982		9.3667	0.246395		9.3667	-40.0269		9.3667	-38.3328		9.3667	11.2463		9.3667	37.9845								9.3667	0.198739		9.3667	0.413007
	9.4	39.7075		9.4	43.4581		9.4	26.3076		9.4	-14.635								9.4	-0.824294		9.4	0.24566		9.4	-40.2647		9.4	-38.1338		9.4	11.1886		9.4	37.6389								9.4	0.197815		9.4	0.409923
	9.4333	39.7502		9.4333	43.5087		9.4333	26.2275		9.4333	-14.3841								9.4333	-0.820407		9.4333	0.241919		9.4333	-40.8112		9.4333	-38.1403		9.4333	10.9836		9.4333	37.6146								9.4333	0.194521		9.4333	0.409707
	9.4667	39.6704		9.4667	43.3683		9.4667	26.0592		9.4667	-14.2861								9.4667	-0.812281		9.4667	0.240455		9.4667	-40.6753		9.4667	-38.4843		9.4667	10.8103		9.4667	37.7224								9.4667	0.191728		9.4667	0.41067
	9.5	39.7251		9.5	43.1999		9.5	26.1516		9.5	-14.2141								9.5	-0.816732		9.5	0.239376		9.5	-40.2787		9.5	-38.4769		9.5	10.6862		9.5	37.831								9.5	0.189722		9.5	0.411638
	9.5333	39.8421		9.5333	42.8054		9.5333	26.458		9.5333	-14.1888								9.5333	-0.831642		9.5333	0.238996		9.5333	-40.1385		9.5333	-38.3246		9.5333	10.8188		9.5333	37.7185								9.5333	0.191865		9.5333	0.410634
	9.5667	39.563		9.5667	42.7961		9.5667	26.5268		9.5667	-14.499								9.5667	-0.83502		9.5667	0.243634		9.5667	-40.3355		9.5667	-38.8974		9.5667	11.0795		9.5667	37.8277								9.5667	0.196064		9.5667	0.411609
	9.6	39.4173		9.6	43.0907		9.6	26.5486		9.6	-14.0319								9.6	-0.836095		9.6	0.236644		9.6	-40.7042		9.6	-38.9763		9.6	11.2014		9.6	37.6388								9.6	0.19802		9.6	0.409923
	9.6333	39.6472		9.6333	43.2683		9.6333	26.46		9.6333	-13.9799								9.6333	-0.831739		9.6333	0.235863		9.6333	-40.6699		9.6333	-38.513		9.6333	10.7435		9.6333	37.5812								9.6333	0.19065		9.6333	0.409408
	9.6667	39.4888		9.6667	43.5857		9.6667	26.7053		9.6667	-14.2604								9.6667	-0.843841		9.6667	0.240068		9.6667	-40.414		9.6667	-38.5508		9.6667	10.3123		9.6667	37.6585								9.6667	0.183659		9.6667	0.410099
	9.7	39.5442		9.7	43.3516		9.7	27.0746		9.7	-13.9422								9.7	-0.862336		9.7	0.235295		9.7	-40.8129		9.7	-38.5172		9.7	9.94156		9.7	37.2842								9.7	0.177608		9.7	0.40675
	9.7333	39.649		9.7333	43.0189		9.7333	26.9408		9.7333	-13.2611								9.7333	-0.855594		9.7333	0.225		9.7333	-40.6629		9.7333	-38.7113		9.7333	9.59369		9.7333	37.0838								9.7333	0.171898		9.7333	0.404952
	9.7667	39.6557		9.7667	43.1547		9.7667	26.9512		9.7667	-13.4019								9.7667	-0.856117		9.7667	0.227137		9.7667	-40.2355		9.7667	-38.9924		9.7667	9.78744		9.7667	36.8899								9.7667	0.175082		9.7667	0.403209
	9.8	39.9414		9.8	43.2408		9.8	27.113		9.8	-13.9401								9.8	-0.864278		9.8	0.235265		9.8	-40.0871		9.8	-38.7644		9.8	9.99659		9.8	37.012								9.8	0.178508		9.8	0.404306
	9.8333	39.7513		9.8333	43.0714		9.8333	27.2826		9.8333	-13.5236								9.8333	-0.872905		9.8333	0.22898		9.8333	-40.2215		9.8333	-38.7486		9.8333	9.76642		9.8333	37.0932								9.8333	0.174737		9.8333	0.405036
	9.8667	39.4518		9.8667	43.0471		9.8667	27.6747		9.8667	-13.6903								9.8667	-0.893145		9.8667	0.2315		9.8667	-40.5301		9.8667	-38.9361		9.8667	9.53444		9.8667	37.0784								9.8667	0.170922		9.8667	0.404903
	9.9	39.6552		9.9	42.9794		9.9	27.8423		9.9	-13.4766								9.9	-0.901922		9.9	0.228269		9.9	-40.5222		9.9	-38.9938		9.9	9.77492		9.9	37.2545								9.9	0.174877		9.9	0.406483
	9.9333	40.0619		9.9333	43.2787		9.9333	27.6666		9.9333	-12.9562								9.9333	-0.892719		9.9333	0.220357		9.9333	-40.2933		9.9333	-39.2021		9.9333	9.84375		9.9333	37.0787								9.9333	0.176006		9.9333	0.404906
	9.9667	39.8935		9.9667	43.8905		9.9667	27.7932		9.9667	-13.2096								9.9667	-0.899339		9.9667	0.224218		9.9667	-40.0696		9.9667	-38.9637		9.9667	9.57488		9.9667	36.4824								9.9667	0.171588		9.9667	0.399537
	10	39.5922		10	44.1078		10	27.6566		10	-13.2882								10	-0.8922		10	0.225413		10	-40.1436		10	-38.8119		10	9.69853		10	36.3382								10	0.173622		10	0.398234
	10.0333	39.6906		10.0333	43.8573		10.0333	27.645		10.0333	-12.9321								10.0333	-0.891598		10.0333	0.21999		10.0333	-40.2566		10.0333	-39.0581		10.0333	9.58606		10.0333	36.4169								10.0333	0.171772		10.0333	0.398945
	10.0667	39.8111		10.0667	43.7222		10.0667	27.7683		10.0667	-12.686								10.0667	-0.898036		10.0667	0.216225		10.0667	-40.4329		10.0667	-38.8363		10.0667	9.12927		10.0667	36.2955								10.0667	0.164223		10.0667	0.397848
	10.1	39.9753		10.1	43.6632		10.1	27.9742		10.1	-12.9695								10.1	-0.90888		10.1	0.22056		10.1	-40.3733		10.1	-38.6473		10.1	9.0889		10.1	36.4681								10.1	0.163553		10.1	0.399407
	10.1333	39.9524		10.1333	43.4859		10.1333	28.4084		10.1333	-13.0304								10.1333	-0.932145		10.1333	0.22149		10.1333	-40.305		10.1333	-38.9809		10.1333	9.0735		10.1333	36.5333								10.1333	0.163297		10.1333	0.399996
	10.1667	39.8967		10.1667	43.4733		10.1667	28.0529		10.1667	-12.9774								10.1667	-0.913056		10.1667	0.22068		10.1667	-40.6168		10.1667	-39.2243		10.1667	9.2949		10.1667	36.4589								10.1667	0.166967		10.1667	0.399325
	10.2	39.9075		10.2	43.5739		10.2	27.8749		10.2	-12.7939								10.2	-0.903633		10.2	0.217876		10.2	-40.4586		10.2	-39.0598		10.2	9.4458		10.2	36.5943								10.2	0.16946		10.2	0.400546
	10.2333	39.9513		10.2333	43.4433		10.2333	28.3542		10.2333	-12.4079								10.2333	-0.929213		10.2333	0.211953		10.2333	-40.235		10.2333	-38.9134		10.2333	8.69591		10.2333	36.5034								10.2333	0.157008		10.2333	0.399726
	10.2667	39.7579		10.2667	43.0917		10.2667	28.5214		10.2667	-12.4469								10.2667	-0.938289		10.2667	0.212552		10.2667	-40.4144		10.2667	-39.0289		10.2667	8.48937		10.2667	36.2338								10.2667	0.153551		10.2667	0.397289
	10.3	39.4333		10.3	42.9233		10.3	28.5213		10.3	-12.7729								10.3	-0.938282		10.3	0.217555		10.3	-40.4836		10.3	-39.1155		10.3	8.58658		10.3	36.2303								10.3	0.155179		10.3	0.397258
	10.3333	39.5616		10.3333	43.1663		10.3333	28.3318		10.3333	-12.6842								10.3333	-0.928002		10.3333	0.216196		10.3333	-40.4469		10.3333	-39.3349		10.3333	8.64195		10.3333	36.0544								10.3333	0.156106		10.3333	0.395665
	10.3667	39.8017		10.3667	43.1728		10.3667	28.0847		10.3667	-12.2639								10.3667	-0.914753		10.3667	0.209734		10.3667	-40.3393		10.3667	-39.644		10.3667	8.39417		10.3667	36.1341								10.3667	0.151953		10.3667	0.396387
	10.4	39.7468		10.4	43.014		10.4	28.6541		10.4	-11.9225								10.4	-0.945555		10.4	0.204453		10.4	-40.1335		10.4	-39.5991		10.4	7.95104		10.4	36.2144								10.4	0.144483		10.4	0.397114
	10.4333	39.4679		10.4333	43.4075		10.4333	29.1729		10.4333	-11.8982								10.4333	-0.974467		10.4333	0.204076		10.4333	-40.0396		10.4333	-39.3736		10.4333	7.895		10.4333	35.9358								10.4333	0.143535		10.4333	0.394589
	10.4667	39.6699		10.4667	43.493		10.4667	28.8913		10.4667	-11.8205								10.4667	-0.95867		10.4667	0.20287		10.4667	-40.3773		10.4667	-39.636		10.4667	7.97949		10.4667	35.7337								10.4667	0.144965		10.4667	0.392755
	10.5	39.9006		10.5	43.3193		10.5	28.8585		10.5	-11.5742								10.5	-0.956848		10.5	0.199036		10.5	-40.3841		10.5	-39.8239		10.5	8.07449		10.5	35.7494								10.5	0.14657		10.5	0.392898
	10.5333	39.6222		10.5333	43.6234		10.5333	29.4025		10.5333	-11.7552								10.5333	-0.987538		10.5333	0.201854		10.5333	-40.1894		10.5333	-39.9235		10.5333	8.00647		10.5333	35.7118								10.5333	0.145421		10.5333	0.392555
	10.5667	39.6465		10.5667	43.6464		10.5667	29.453		10.5667	-11.3031								10.5667	-0.990434		10.5667	0.1948		10.5667	-39.9687		10.5667	-40.0018		10.5667	7.91181		10.5667	35.7026								10.5667	0.143819		10.5667	0.392472
	10.6	39.6631		10.6	43.5576		10.6	29.202		10.6	-11.2425								10.6	-0.97612		10.6	0.19385		10.6	-39.9253		10.6	-39.8037		10.6	7.84553		10.6	35.746								10.6	0.142697		10.6	0.392867
	10.6333	39.7884		10.6333	43.5331		10.6333	29.2464		10.6333	-11.6805								10.6333	-0.978634		10.6333	0.200691		10.6333	-40.0862		10.6333	-39.7601		10.6333	7.34596		10.6333	35.5009								10.6333	0.134193		10.6333	0.390636
	10.6667	39.7178		10.6667	43.5748		10.6667	29.3285		10.6667	-11.4914								10.6667	-0.983306		10.6667	0.197745		10.6667	-40.2287		10.6667	-39.7016		10.6667	7.10661		10.6667	35.9567								10.6667	0.130093		10.6667	0.39478
	10.7	39.6136		10.7	43.7878		10.7	29.4302		10.7	-11.211								10.7	-0.989128		10.7	0.193356		10.7	-40.1492		10.7	-39.837		10.7	7.38418		10.7	35.8811								10.7	0.134846		10.7	0.394093
	10.7333	39.9416		10.7333	43.6653		10.7333	29.8743		10.7333	-11.2421								10.7333	-1.01494		10.7333	0.193844		10.7333	-40.2886		10.7333	-40.0357		10.7333	7.15863		10.7333	35.1575								10.7333	0.130985		10.7333	0.387503
	10.7667	39.8076		10.7667	43.6612		10.7667	29.9581		10.7667	-11.2021								10.7667	-1.01989		10.7667	0.193217		10.7667	-40.4821		10.7667	-40.0712		10.7667	6.94473		10.7667	35.3275								10.7667	0.12731		10.7667	0.389056
	10.8	39.9553		10.8	43.6358		10.8	29.7449		10.8	-11.0403								10.8	-1.00735		10.8	0.190676		10.8	-40.2029		10.8	-40.1284		10.8	7.16519		10.8	35.3858								10.8	0.131098		10.8	0.389587
	10.8333	39.9301		10.8333	43.2766		10.8333	30.0582		10.8333	-11.0223								10.8333	-1.02583		10.8333	0.190394		10.8333	-40.3814		10.8333	-40.2193		10.8333	7.09644		10.8333	35.1658								10.8333	0.129918		10.8333	0.387579
	10.8667	39.6219		10.8667	43.4622		10.8667	30.2391		10.8667	-10.9813								10.8667	-1.03666		10.8667	0.189748		10.8667	-40.3895		10.8667	-40.0089		10.8667	6.54317		10.8667	35.2559								10.8667	0.120374		10.8667	0.388402
	10.9	39.77		10.9	43.8193		10.9	30.3488		10.9	-10.8957								10.9	-1.04328		10.9	0.1884		10.9	-40.0188		10.9	-40.2615		10.9	6.49913		10.9	35.4606								10.9	0.11961		10.9	0.390269
	10.9333	39.957		10.9333	43.7145		10.9333	30.3555		10.9333	-10.5621								10.9333	-1.04369		10.9333	0.183129		10.9333	-40.5578		10.9333	-40.3689		10.9333	6.68906		10.9333	35.3805								10.9333	0.1229		10.9333	0.389539
	10.9667	39.9597		10.9667	43.6582		10.9667	29.9972		10.9667	-10.3918								10.9667	-1.02221		10.9667	0.180427		10.9667	-40.9167		10.9667	-39.8303		10.9667	6.82342		10.9667	35.2223								10.9667	0.12522		10.9667	0.388095
	11	39.8667		11	43.6527		11	29.8927		11	-10.5669								11	-1.01602		11	0.183205		11	-40.2215		11	-39.7588		11	6.6991		11	35.4773								11	0.123073		11	0.390421
	11.0333	40.185		11.0333	43.5924		11.0333	29.9281		11.0333	-10.48								11.0333	-1.01812		11.0333	0.181827		11.0333	-40.1823		11.0333	-39.6467		11.0333	6.6193		11.0333	35.5891								11.0333	0.121693		11.0333	0.391439
	11.0667	40.5213		11.0667	43.3262		11.0667	30.2124		11.0667	-10.4267								11.0667	-1.03505		11.0667	0.18098		11.0667	-40.4569		11.0667	-39.8333		11.0667	6.18295		11.0667	34.9993								11.0667	0.114111		11.0667	0.386057
	11.1	40.224		11.1	43.4141		11.1	30.3704		11.1	-10.6824								11.1	-1.04459		11.1	0.185033		11.1	-40.4188		11.1	-40.3695		11.1	5.98233		11.1	34.9636								11.1	0.110606		11.1	0.38573
	11.1333	39.7212		11.1333	43.6191		11.1333	30.1314		11.1333	-10.6434								11.1333	-1.0302		11.1333	0.184416		11.1333	-40.5193		11.1333	-40.4879		11.1333	5.75562		11.1333	34.7308								11.1333	0.10663		11.1333	0.383597
	11.1667	39.4591		11.1667	43.471		11.1667	30.3328		11.1667	-10.4959								11.1667	-1.04231		11.1667	0.182079		11.1667	-40.4266		11.1667	-40.4235		11.1667	5.53162		11.1667	34.4684								11.1667	0.102685		11.1667	0.381187
	11.2	39.2888		11.2	43.6775		11.2	30.659		11.2	-10.0126								11.2	-1.06225		11.2	0.174385		11.2	-40.5487		11.2	-40.3667		11.2	6.09771		11.2	34.7499								11.2	0.112623		11.2	0.383772
	11.2333	39.4468		11.2333	43.7829		11.2333	30.6923		11.2333	-9.86922								11.2333	-1.06431		11.2333	0.17209		11.2333	-40.6101		11.2333	-40.2481		11.2333	5.75138		11.2333	34.7749								11.2333	0.106555		11.2333	0.384001
	11.2667	40.0977		11.2667	43.9208		11.2667	30.667		11.2667	-10.3536								11.2667	-1.06275		11.2667	0.179819		11.2667	-40.1335		11.2667	-40.0231		11.2667	5.63946		11.2667	34.8782								11.2667	0.104586		11.2667	0.384948
	11.3	40.5301		11.3	43.99		11.3	30.8417		11.3	-10.0308								11.3	-1.07359		11.3	0.174676		11.3	-39.9927		11.3	-39.99		11.3	5.69691		11.3	34.7842								11.3	0.105597		11.3	0.384086
	11.3333	40.1955		11.3333	43.7218		11.3333	31.2365		11.3333	-9.64444								11.3333	-1.09856		11.3333	0.168483		11.3333	-40.0093		11.3333	-40.4867		11.3333	5.42251		11.3333	34.3669								11.3333	0.100759		11.3333	0.380253
	11.3667	39.9679		11.3667	43.5516		11.3667	31.6071		11.3667	-9.48846								11.3667	-1.12257		11.3667	0.165972		11.3667	-40.225		11.3667	-40.4437		11.3667	5.34804		11.3667	34.3317								11.3667	0.0994415		11.3667	0.379929
	11.4	39.9775		11.4	43.6468		11.4	31.6096		11.4	-9.71126								11.4	-1.12274		11.4	0.169556		11.4	-40.5458		11.4	-40.0159		11.4	5.55698		11.4	34.3158								11.4	0.103133		11.4	0.379783
	11.4333	39.7347		11.4333	43.8839		11.4333	31.7636		11.4333	-9.75271								11.4333	-1.13289		11.4333	0.170222		11.4333	-40.6237		11.4333	-40.2576		11.4333	5.37273		11.4333	34.0873								11.4333	0.0998784		11.4333	0.377676
	11.4667	39.6592		11.4667	43.8829		11.4667	32.1447		11.4667	-9.54665								11.4667	-1.15846		11.4667	0.166909		11.4667	-40.6009		11.4667	-40.5718		11.4667	4.99461		11.4667	34.0233								11.4667	0.0931665		11.4667	0.377085
	11.5	40.0089		11.5	43.7668		11.5	32.3046		11.5	-9.95788								11.5	-1.16939		11.5	0.173509		11.5	-40.4271		11.5	-40.7836		11.5	5.45049		11.5	33.8692								11.5	0.101253		11.5	0.375661
	11.5333	40.0309		11.5333	43.98		11.5333	31.875		11.5333	-9.81908								11.5333	-1.1403		11.5333	0.171287		11.5333	-40.0293		11.5333	-40.843		11.5333	5.40149		11.5333	34.1665								11.5333	0.100387		11.5333	0.378407
	11.5667	39.8317		11.5667	43.9522		11.5667	31.6605		11.5667	-9.63754								11.5667	-1.12608		11.5667	0.168372		11.5667	-40.2004		11.5667	-40.7872		11.5667	5.08124		11.5667	34.1072								11.5667	0.0947082		11.5667	0.37786
	11.6	39.8299		11.6	43.5989		11.6	32.0927		11.6	-9.38843								11.6	-1.15494		11.6	0.164358		11.6	-40.3865		11.6	-40.647		11.6	4.97661		11.6	33.7795								11.6	0.0928458		11.6	0.374832
	11.6333	40.0433		11.6333	43.7007		11.6333	32.1144		11.6333	-8.90548								11.6333	-1.1564		11.6333	0.156531		11.6333	-39.8479		11.6333	-40.8251		11.6333	4.61165		11.6333	33.7382								11.6333	0.0863222		11.6333	0.37445
	11.6667	40.0225		11.6667	43.73		11.6667	31.9422		11.6667	-8.97568								11.6667	-1.14479		11.6667	0.157673		11.6667	-39.9458		11.6667	-40.8475		11.6667	4.22499		11.6667	33.9082								11.6667	0.0793641		11.6667	0.376022
	11.7	39.9422		11.7	43.6207		11.7	31.9153		11.7	-9.14986								11.7	-1.14299		11.7	0.1605		11.7	-40.2224		11.7	-40.8264		11.7	4.4276		11.7	34.04								11.7	0.0830163		11.7	0.37724
	11.7333	39.8022		11.7333	43.8206		11.7333	31.8794		11.7333	-8.89519								11.7333	-1.14059		11.7333	0.156364		11.7333	-40.2636		11.7333	-40.8323		11.7333	5.054		11.7333	33.9965								11.7333	0.0942236		11.7333	0.376838
	11.7667	39.6005		11.7667	44.0234		11.7667	32.0363		11.7667	-8.92189								11.7667	-1.15112		11.7667	0.156798		11.7667	-40.5651		11.7667	-40.6761		11.7667	4.84861		11.7667	33.9612								11.7667	0.0905627		11.7667	0.376512
	11.8	39.9368		11.8	43.7031		11.8	32.4226		11.8	-8.99937								11.8	-1.17753		11.8	0.158058		11.8	-40.9398		11.8	-40.6388		11.8	4.33791		11.8	33.503								11.8	0.0814012		11.8	0.37227
	11.8333	39.8755		11.8333	43.6246		11.8333	32.5297		11.8333	-8.72906								11.8333	-1.18498		11.8333	0.153657		11.8333	-40.6037		11.8333	-40.3605		11.8333	4.0337		11.8333	33.4069								11.8333	0.0759038		11.8333	0.371378
	11.8667	39.6814		11.8667	43.6135		11.8667	32.4474		11.8667	-8.60916								11.8667	-1.17925		11.8667	0.151698		11.8667	-40.0713		11.8667	-40.4648		11.8667	3.83474		11.8667	33.4744								11.8667	0.0722918		11.8667	0.372004
	11.9	39.6205		11.9	43.2602		11.9	32.2063		11.9	-8.42277								11.9	-1.16266		11.9	0.148647		11.9	-40.1938		11.9	-40.5611		11.9	3.87899		11.9	33.4267								11.9	0.0730962		11.9	0.371562
	11.9333	39.6372		11.9333	43.5376		11.9333	32.2452		11.9333	-8.47119								11.9333	-1.16532		11.9333	0.14944		11.9333	-40.3496		11.9333	-40.8951		11.9333	3.80547		11.9333	33.6507								11.9333	0.0717594		11.9333	0.373639
	11.9667	39.6688		11.9667	43.8156		11.9667	32.4698		11.9667	-8.69661								11.9667	-1.18081		11.9667	0.153127		11.9667	-40.5291		11.9667	-41.1207		11.9667	3.72204		11.9667	33.2919								11.9667	0.0702402		11.9667	0.37031
	12	39.8461		12	43.6315		12	32.6752		12	-8.38822								12	-1.19519		12	0.14808		12	-40.1275		12	-40.838		12	3.86975		12	32.764								12	0.0729284		12	0.36539
	12.0333	39.5876		12.0333	43.298		12.0333	33.0178		12.0333	-8.38234								12.0333	-1.21965		12.0333	0.147983		12.0333	-40.1128		12.0333	-41.1172		12.0333	3.97431		12.0333	32.8544								12.0333	0.074827		12.0333	0.366235
				12.0667	43.4498		12.0667	33.2782		12.0667	-8.82167								12.0667	-1.23864		12.0667	0.155167		12.0667	-40.3267		12.0667	-40.9322		12.0667	3.78947		12.0667	33.0971								12.0667	0.0714683		12.0667	0.368497
				12.1	43.7931		12.1	33.0502		12.1	-8.7327								12.1	-1.22199		12.1	0.153716		12.1	-39.94		12.1	-40.665		12.1	3.43279		12.1	32.9458								12.1	0.0649549		12.1	0.367086
				12.1333	43.7428		12.1333	32.8704		12.1333	-8.29279								12.1333	-1.20905		12.1333	0.146513		12.1333	-40.0577		12.1333	-41.0259		12.1333	3.4825		12.1333	32.7303								12.1333	0.0658651		12.1333	0.365075
				12.1667	43.8581		12.1667	32.8577		12.1667	-8.16236								12.1667	-1.20815		12.1667	0.144367		12.1667	-40.1806		12.1667	-41.4869		12.1667	3.49501		12.1667	32.9626								12.1667	0.0660941		12.1667	0.367244
				12.2	43.9823		12.2	32.9049		12.2	-7.98798								12.2	-1.21152		12.2	0.141491		12.2	-40.5379		12.2	-41.5465		12.2	2.91759		12.2	33.0466								12.2	0.0554713		12.2	0.368026
				12.2333	43.7078		12.2333	33.1882		12.2333	-8.17277								12.2333	-1.23203		12.2333	0.144538		12.2333	-40.5029		12.2333	-41.1045		12.2333	2.75541		12.2333	33.3961								12.2333	0.0524674		12.2333	0.371278
				12.2667	43.944		12.2667	33.1414		12.2667	-8.00082								12.2667	-1.22862		12.2667	0.141703		12.2667	-40.4773		12.2667	-40.7784		12.2667	2.73835		12.2667	33.321								12.2667	0.0521508		12.2667	0.37058
				12.3	44.1751		12.3	32.9906		12.3	-7.26728								12.3	-1.21768		12.3	0.129516		12.3	-40.4608		12.3	-40.7623		12.3	2.34739		12.3	33.0623								12.3	0.0448694		12.3	0.368173
				12.3333	43.8268		12.3333	33.1561		12.3333	-7.36067								12.3333	-1.22969		12.3333	0.131075		12.3333	-40.1484		12.3333	-41.0705		12.3333	2.25578		12.3333	33.0145								12.3333	0.0431556		12.3333	0.367727
				12.3667	43.5981		12.3667	33.3385		12.3667	-7.61284								12.3667	-1.2431		12.3667	0.135275		12.3667	-40.2029		12.3667	-41.2864		12.3667	2.55426		12.3667	32.6701								12.3667	0.048729		12.3667	0.364513
				12.4	43.8336		12.4	33.2932		12.4	-7.3728								12.4	-1.23975		12.4	0.131278		12.4	-40.0436		12.4	-41.1822		12.4	2.68318		12.4	32.6999								12.4	0.0511265		12.4	0.364791
				12.4333	43.8288		12.4333	33.2311		12.4333	-7.23458								12.4333	-1.23518		12.4333	0.128969		12.4333	-40.1074		12.4333	-40.9023		12.4333	2.19557		12.4333	32.8514								12.4333	0.0420275		12.4333	0.366206
				12.4667	43.5453		12.4667	33.3259		12.4667	-7.57382								12.4667	-1.24216		12.4667	0.134627		12.4667	-40.4674		12.4667	-40.9092		12.4667	1.92391		12.4667	32.8316								12.4667	0.0369223		12.4667	0.366021
				12.5	43.7985		12.5	33.624		12.5	-7.31902								12.5	-1.26444		12.5	0.13038		12.5	-40.6423		12.5	-41.3093		12.5	2.068		12.5	32.8967								12.5	0.0396335		12.5	0.366629
				12.5333	44.1063		12.5333	33.5787		12.5333	-7.14023								12.5333	-1.26102		12.5333	0.12739		12.5333	-40.3045		12.5333	-41.3362		12.5333	2.19929		12.5333	32.9332								12.5333	0.0420975		12.5333	0.366969
				12.5667	44.0875		12.5667	33.7564		12.5667	-7.59145								12.5667	-1.2745		12.5667	0.13492		12.5667	-40.0592		12.5667	-41.4143		12.5667	2.28449		12.5667	32.7563								12.5667	0.043693		12.5667	0.365318
				12.6	43.6677		12.6	33.9509		12.6	-7.11935								12.6	-1.28946		12.6	0.12704		12.6	-40.2766		12.6	-41.8945		12.6	2.05529		12.6	32.6892								12.6	0.0393945		12.6	0.364691
				12.6333	43.5777		12.6333	33.5941		12.6333	-7.18891								12.6333	-1.26219		12.6333	0.128205		12.6333	-40.5975		12.6333	-41.522		12.6333	1.77077		12.6333	32.3766								12.6333	0.0340327		12.6333	0.361764
				12.6667	43.9157		12.6667	33.8694		12.6667	-7.61425								12.6667	-1.28316		12.6667	0.135299		12.6667	-40.7748		12.6667	-41.0356		12.6667	1.69097		12.6667	32.4303								12.6667	0.0325236		12.6667	0.362267
				12.7	43.8035		12.7	34.1576		12.7	-6.91597								12.7	-1.30561		12.7	0.123626		12.7	-40.575		12.7	-41.1848		12.7	1.61879		12.7	32.7731								12.7	0.0311568		12.7	0.365475
				12.7333	43.7218		12.7333	34.1139		12.7333	-6.82086								12.7333	-1.30217		12.7333	0.122025		12.7333	-40.6486		12.7333	-41.0915		12.7333	1.43581		12.7333	32.5201								12.7333	0.0276833		12.7333	0.363109
				12.7667	43.7289		12.7667	34.0286		12.7667	-6.74146								12.7667	-1.29549		12.7667	0.120687		12.7667	-40.7469		12.7667	-41.305		12.7667	1.31441		12.7667	32.363								12.7667	0.025372		12.7667	0.361637
				12.8	43.3929		12.8	34.0208		12.8	-6.31407								12.8	-1.29489		12.8	0.113453		12.8	-40.6709		12.8	-41.5817		12.8	1.27601		12.8	32.1548								12.8	0.0246399		12.8	0.359682
				12.8333	43.6016		12.8333	34.4038		12.8333	-6.64731								12.8333	-1.32518		12.8333	0.119098		12.8333	-40.5373		12.8333	-41.4969		12.8333	1.25034		12.8333	31.8234								12.8333	0.0241502		12.8333	0.356564
				12.8667	43.7121		12.8667	34.2837		12.8667	-6.43748								12.8667	-1.31558		12.8667	0.115548		12.8667	-40.2492		12.8667	-41.5751		12.8667	1.12507		12.8667	31.6808								12.8667	0.0217567		12.8667	0.35522
				12.9	43.1366		12.9	34.1195		12.9	-5.90387								12.9	-1.3026		12.9	0.106461		12.9	-40.1393		12.9	-41.7792		12.9	0.891095		12.9	31.8304								12.9	0.0172709		12.9	0.35663
				12.9333	43.4254		12.9333	34.1809		12.9333	-6.25004								12.9333	-1.30744		12.9333	0.112365		12.9333	-40.474		12.9333	-41.8815		12.9333	0.83467		12.9333	31.9442								12.9333	0.0161861		12.9333	0.357702
				12.9667	43.6342		12.9667	34.642		12.9667	-6.43448								12.9667	-1.3445		12.9667	0.115497		12.9667	-40.3263		12.9667	-41.5559		12.9667	0.994055		12.9667	31.5647								12.9667	0.0192473		12.9667	0.354123
				13	43.6165		13	34.9332		13	-6.19398								13	-1.36863		13	0.111412		13	-39.751		13	-41.2478		13	0.887486		13	31.4809								13	0.0172015		13	0.353331
				13.0333	43.6733		13.0333	34.4913		13.0333	-5.86893								13.0333	-1.33224		13.0333	0.105863		13.0333	-39.9278		13.0333	-41.4644		13.0333	1.05099		13.0333	31.5133								13.0333	0.0203387		13.0333	0.353638
				13.0667	43.7402		13.0667	34.3719		13.0667	-6.03257								13.0667	-1.32262		13.0667	0.10866		13.0667	-39.9732		13.0667	-41.6547		13.0667	1.55904		13.0667	31.7293								13.0667	0.0300238		13.0667	0.355677
				13.1	43.8936		13.1	34.835		13.1	-6.12673								13.1	-1.36043		13.1	0.110266		13.1	-40.0441		13.1	-41.4687		13.1	1.06916		13.1	31.7582								13.1	0.0206866		13.1	0.35595
				13.1333	43.8417		13.1333	34.9103		13.1333	-5.74349								13.1333	-1.36671		13.1333	0.103714		13.1333	-40.2657		13.1333	-41.5498		13.1333	0.471994		13.1333	31.3824								13.1333	0.00918514		13.1333	0.3524
				13.1667	44.0453		13.1667	34.7805		13.1667	-5.73491								13.1667	-1.3559		13.1667	0.103567		13.1667	-40.3629		13.1667	-41.883		13.1667	0.334475		13.1667	31.4136								13.1667	0.0065177		13.1667	0.352695
				13.2	44.0138		13.2	35.1094		13.2	-5.72111								13.2	-1.38351		13.2	0.10333		13.2	-40.242		13.2	-41.7734		13.2	0.476851		13.2	31.1667								13.2	0.00927924		13.2	0.350356
				13.2333	44.1326		13.2333	35.1081		13.2333	-5.81874								13.2333	-1.3834		13.2333	0.105004		13.2333	-40.465		13.2333	-41.4007		13.2333	0.681211		13.2333	30.8844								13.2333	0.0132297		13.2333	0.347675
				13.2667	44.0782		13.2667	35.0217		13.2667	-5.87272								13.2667	-1.37607		13.2667	0.105928		13.2667	-40.7205		13.2667	-41.3949		13.2667	0.409696		13.2667	31.2078								13.2667	0.00797764		13.2667	0.350746
				13.3	43.9009		13.3	35.5492		13.3	-5.42908								13.3	-1.42168		13.3	0.0983064		13.3	-40.586		13.3	-41.573		13.3	0.434237		13.3	31.1572								13.3	0.00845347		13.3	0.350266
				13.3333	43.7938		13.3333	35.517		13.3333	-5.27048								13.3333	-1.41883		13.3333	0.0955674		13.3333	-40.7095		13.3333	-41.441		13.3333	0.404302		13.3333	31.2173								13.3333	0.00787302		13.3333	0.350836
				13.3667	43.5178		13.3667	34.8231		13.3667	-5.35857								13.3667	-1.35943		13.3667	0.0970898		13.3667	-40.8169		13.3667	-41.475		13.3667	-0.0494625		13.3667	31.2511								13.3667	-0.000967458		13.3667	0.351156
				13.4	43.6672		13.4	34.8953		13.4	-5.38014								13.4	-1.36545		13.4	0.0974621		13.4	-40.5428		13.4	-41.4899		13.4	-0.190376		13.4	31.0301								13.4	-0.00372878		13.4	0.34906
				13.4333	43.8862		13.4333	35.3058		13.4333	-5.75962								13.4333	-1.40038		13.4333	0.103991		13.4333	-40.1335		13.4333	-41.6083		13.4333	-0.0135476		13.4333	31.2245								13.4333	-0.000264889		13.4333	0.350904
				13.4667	43.6354		13.4667	35.4556		13.4667	-5.59604								13.4667	-1.41343		13.4667	0.101182		13.4667	-40.0448		13.4667	-41.9389		13.4667	-0.213097		13.4667	30.9981								13.4667	-0.00417475		13.4667	0.348756
				13.5	43.3108		13.5	35.5937		13.5	-5.00159								13.5	-1.42562		13.5	0.0909067		13.5	-40.2928		13.5	-41.5053		13.5	-0.532544		13.5	30.7535								13.5	-0.0104658		13.5	0.346429
				13.5333	43.3659		13.5333	35.5765		13.5333	-4.94054								13.5333	-1.42409		13.5333	0.0898454		13.5333	-40.4654		13.5333	-41.2185		13.5333	-0.323498		13.5333	30.8162								13.5333	-0.00634445		13.5333	0.347026
				13.5667	43.6179		13.5667	35.5327		13.5667	-4.8105								13.5667	-1.42022		13.5667	0.0875812		13.5667	-40.5022		13.5667	-41.4378		13.5667	-0.00208989		13.5667	30.9358								13.5667	-4.0858e-05		13.5667	0.348163
				13.6	43.5458		13.6	35.5575		13.6	-4.90148								13.6	-1.4224		13.6	0.089166		13.6	-40.2009		13.6	-41.3606		13.6	-0.208521		13.6	31.1172								13.6	-0.00408492		13.6	0.349886
				13.6333	43.8407		13.6333	35.499		13.6333	-4.99839								13.6333	-1.41725		13.6333	0.0908512		13.6333	-40.2072		13.6333	-41.6932		13.6333	-0.505679		13.6333	31.4205								13.6333	-0.00993519		13.6333	0.35276
				13.6667	43.9632		13.6667	35.679		13.6667	-4.85185								13.6667	-1.43322		13.6667	0.0883018		13.6667	-40.7267		13.6667	-42.1037		13.6667	-0.691514		13.6667	30.9911								13.6667	-0.0136113		13.6667	0.348689
				13.7	43.994		13.7	35.858		13.7	-4.75262								13.7	-1.44937		13.7	0.0865719		13.7	-40.8343		13.7	-41.7084		13.7	-1.01468		13.7	30.6992								13.7	-0.0200363		13.7	0.345913
				13.7333	44.2258		13.7333	35.7026		13.7333	-4.60461								13.7333	-1.43534		13.7333	0.0839858		13.7333	-40.7496		13.7333	-41.5252		13.7333	-0.960099		13.7333	30.8449								13.7333	-0.0189483		13.7333	0.3473
				13.7667	44.0217		13.7667	35.6259		13.7667	-4.7225								13.7667	-1.42848		13.7667	0.0860461		13.7667	-40.2797		13.7667	-41.6848		13.7667	-1.01847		13.7667	30.5525								13.7667	-0.020112		13.7667	0.344514
				13.8	43.9238		13.8	35.826		13.8	-5.0865								13.8	-1.44646		13.8	0.0923809		13.8	-39.9651		13.8	-41.5786		13.8	-1.23839		13.8	30.2904								13.8	-0.0245084		13.8	0.342011
				13.8333	43.8234		13.8333	35.9364		13.8333	-5.12796								13.8333	-1.45652		13.8333	0.0930998		13.8333	-40.186		13.8333	-41.7268		13.8333	-0.988539		13.8333	30.2323								13.8333	-0.0195151		13.8333	0.341455
				13.8667	44.1548		13.8667	35.9642		13.8667	-4.55715								13.8667	-1.45907		13.8667	0.0831551		13.8667	-40.384		13.8667	-42.1398		13.8667	-1.14824		13.8667	30.4965								13.8667	-0.0227038		13.8667	0.34398
				13.9	43.9929		13.9	36.0924		13.9	-4.19211								13.9	-1.47091		13.9	0.0767431		13.9	-40.784		13.9	-42.1972		13.9	-1.47245		13.9	30.459								13.9	-0.0292087		13.9	0.343622
				13.9333	43.4699		13.9333	36.1028		13.9333	-4.3425								13.9333	-1.47187		13.9333	0.0793898		13.9333	-40.9383		13.9333	-41.9307		13.9333	-1.22486		13.9333	30.0908								13.9333	-0.0242374		13.9333	0.3401
				13.9667	43.6183		13.9667	35.8182		13.9667	-4.32526								13.9667	-1.44575		13.9667	0.0790866		13.9667	-40.6251		13.9667	-41.6204		13.9667	-1.05503		13.9667	30.2945								13.9667	-0.0208415		13.9667	0.34205
				14	43.2921		14	35.8865		14	-3.83955								14	-1.45196		14	0.0705109		14	-40.5259		14	-41.7284		14	-1.24083		14	30.0923								14	-0.0245572		14	0.340114
				14.0333	43.233		14.0333	36.0863		14.0333	-3.77832								14.0333	-1.47035		14.0333	0.0694246		14.0333	-40.7546		14.0333	-42.2989		14.0333	-1.53089		14.0333	29.7558								14.0333	-0.0303859		14.0333	0.336886
				14.0667	43.6048		14.0667	36.3457		14.0667	-3.85716								14.0667	-1.49473		14.0667	0.0708233		14.0667	-40.9972		14.0667	-42.3376		14.0667	-1.76011		14.0667	29.9203								14.0667	-0.035016		14.0667	0.338466
				14.1	43.386		14.1	36.5275		14.1	-3.86053								14.1	-1.51217		14.1	0.0708829		14.1	-40.9432		14.1	-41.7532		14.1	-1.99126		14.1	29.8								14.1	-0.0397071		14.1	0.33731
				14.1333	43.3785		14.1333	36.7252		14.1333	-4.13141								14.1333	-1.5315		14.1333	0.0756729		14.1333	-40.5501		14.1333	-41.383		14.1333	-2.14638		14.1333	29.8604								14.1333	-0.0428674		14.1333	0.33789
				14.1667	43.5112		14.1667	37.1218		14.1667	-4.29899								14.1667	-1.57143		14.1667	0.0786246		14.1667	-40.2335		14.1667	-41.4595		14.1667	-2.02389		14.1667	30.1233								14.1667	-0.040371		14.1667	0.340412
				14.2	43.7273		14.2	36.629		14.2	-4.15045								14.2	-1.52204		14.2	0.0760086		14.2	-40.2267		14.2	-41.691		14.2	-2.19658		14.2	30.3461								14.2	-0.0438923		14.2	0.342543
				14.2333	43.8569		14.2333	36.6186		14.2333	-3.70848								14.2333	-1.52103		14.2333	0.0681841		14.2333	-40.5298		14.2333	-42.2259		14.2333	-2.30092		14.2333	29.845								14.2333	-0.0460259		14.2333	0.337742
				14.2667	43.4147		14.2667	36.8535		14.2667	-3.30679								14.2667	-1.54424		14.2667	0.0610192		14.2667	-40.5778		14.2667	-42.5087		14.2667	-2.39187		14.2667	29.2732								14.2667	-0.0478895		14.2667	0.332236
				14.3	43.6041		14.3	36.4311		14.3	-3.45768								14.3	-1.50288		14.3	0.0637167		14.3	-40.4456		14.3	-42.147		14.3	-2.28826		14.3	29.4966								14.3	-0.045767		14.3	0.334391
				14.3333	43.561		14.3333	36.6171		14.3333	-3.40587								14.3333	-1.52089		14.3333	0.0627913		14.3333	-40.6023		14.3333	-42.1172		14.3333	-1.90029		14.3333	29.938								14.3333	-0.0378582		14.3333	0.338635
				14.3667	43.1799		14.3667	36.6139		14.3667	-3.39628								14.3667	-1.52057		14.3667	0.0626199		14.3667	-40.562		14.3667	-42.0566		14.3667	-2.20172		14.3667	29.7838								14.3667	-0.0439973		14.3667	0.337154
				14.4	43.5159		14.4	36.5029		14.4	-3.64669								14.4	-1.5098		14.4	0.0670854		14.4	-40.4458		14.4	-41.9511		14.4	-2.48855		14.4	29.4721								14.4	-0.0498744		14.4	0.334155
				14.4333	43.9445		14.4333	36.9172		14.4333	-3.75406								14.4333	-1.55063		14.4333	0.0689939		14.4333	-40.3592		14.4333	-41.8861		14.4333	-2.65989		14.4333	29.5771								14.4333	-0.0534015		14.4333	0.335166
				14.4667	44.1253		14.4667	36.8546		14.4667	-3.37985								14.4667	-1.54435		14.4667	0.0623263		14.4667	-40.4173		14.4667	-41.9609		14.4667	-3.03337		14.4667	29.4263								14.4667	-0.0611334		14.4667	0.333713
				14.5	43.8361		14.5	37.3398		14.5	-3.07646								14.5	-1.59408		14.5	0.0568876		14.5	-40.4231		14.5	-42.3707		14.5	-3.03755		14.5	29.251								14.5	-0.0612202		14.5	0.332022
				14.5333	44.0766		14.5333	37.8726		14.5333	-3.21846								14.5333	-1.6517		14.5333	0.0594368		14.5333	-40.3346		14.5333	-42.092		14.5333	-2.87303		14.5333	29.1401								14.5333	-0.0578068		14.5333	0.33095
				14.5667	44.0875		14.5667	37.3226		14.5667	-2.92462								14.5667	-1.59228		14.5667	0.0541545		14.5667	-40.5608		14.5667	-42.1473		14.5667	-2.91748		14.5667	29.0607								14.5667	-0.0587278		14.5667	0.330182
				14.6	43.6216		14.6	37.1412		14.6	-2.62072								14.6	-1.57343		14.6	0.0486619		14.6	-40.6028		14.6	-42.2504		14.6	-3.13626		14.6	29.3067								14.6	-0.0632739		14.6	0.33256
				14.6333	43.8679		14.6333	37.3712		14.6333	-2.64869								14.6333	-1.59739		14.6333	0.0491687		14.6333	-40.3873		14.6333	-42.3932		14.6333	-3.36511		14.6333	29.2923								14.6333	-0.0680516		14.6333	0.332421
				14.6667	44.1138		14.6667	37.717		14.6667	-2.67904								14.6667	-1.63453		14.6667	0.0497183		14.6667	-40.1379		14.6667	-42.0961		14.6667	-3.02751		14.6667	28.9651								14.6667	-0.0610116		14.6667	0.329257
				14.7	44.0931		14.7	37.8283		14.7	-2.53059								14.7	-1.64678		14.7	0.0470271		14.7	-40.1935		14.7	-41.9005		14.7	-2.9305		14.7	28.9235								14.7	-0.0589977		14.7	0.328853
				14.7333	44.1086		14.7333	37.6357		14.7333	-2.42968								14.7333	-1.62567		14.7333	0.0451935		14.7333	-40.5317		14.7333	-42.3942		14.7333	-3.5108		14.7333	28.8045								14.7333	-0.0711051		14.7333	0.3277
				14.7667	44.238		14.7667	37.5394		14.7667	-2.79806								14.7667	-1.61528		14.7667	0.0518708		14.7667	-40.7103		14.7667	-42.2975		14.7667	-3.40666		14.7667	28.8953								14.7667	-0.0689215		14.7667	0.32858
				14.8	44.1218		14.8	37.3307		14.8	-2.90265								14.8	-1.59313		14.8	0.0537585		14.8	-40.956		14.8	-42.1499		14.8	-3.09378		14.8	29.1719								14.8	-0.0623897		14.8	0.331258
				14.8333	43.8708		14.8333	37.3135		14.8333	-2.72394								14.8333	-1.59132		14.8333	0.0505308		14.8333	-40.8026		14.8333	-42.2012		14.8333	-3.3632		14.8333	28.7293								14.8333	-0.0680118		14.8333	0.32697
				14.8667	43.9123		14.8667	37.3992		14.8667	-2.92474								14.8667	-1.60034		14.8667	0.0541567		14.8667	-40.5735		14.8667	-42.5109		14.8667	-3.82091		14.8667	28.6401								14.8667	-0.0776359		14.8667	0.326104
				14.9	43.7806		14.9	37.5469		14.9	-2.77622								14.9	-1.61609		14.9	0.0514761		14.9	-40.5862		14.9	-42.5465		14.9	-3.89428		14.9	28.9719								14.9	-0.0791872		14.9	0.329323
				14.9333	43.6679		14.9333	37.8127		14.9333	-2.45154								14.9333	-1.64505		14.9333	0.0455911		14.9333	-40.6267		14.9333	-42.1995		14.9333	-3.51774		14.9333	29.148								14.9333	-0.0712509		14.9333	0.331027
				14.9667	43.5397		14.9667	37.4105		14.9667	-2.46822								14.9667	-1.60154		14.9667	0.0458942		14.9667	-40.5485		14.9667	-42.1498		14.9667	-3.63857		14.9667	28.9482								14.9667	-0.0737906		14.9667	0.329093
				15	43.4499		15	37.4581		15	-2.15716								15	-1.60659		15	0.0402251		15	-40.5074		15	-42.1702		15	-3.87966		15	28.655								15	-0.0788777		15	0.326249
				15.0333	43.6131		15.0333	38.0755		15.0333	-1.71491								15.0333	-1.67454		15.0333	0.0321092		15.0333	-40.6294		15.0333	-41.8119		15.0333	-3.68396		15.0333	28.8279								15.0333	-0.0747464		15.0333	0.327927
				15.0667	43.7632		15.0667	38.2239		15.0667	-2.00189								15.0667	-1.69159		15.0667	0.037383		15.0667	-40.5941		15.0667	-42.268		15.0667	-3.69578		15.0667	28.7985								15.0667	-0.0749955		15.0667	0.327642
				15.1	43.8763		15.1	38.0488		15.1	-2.13805								15.1	-1.67151		15.1	0.0398756		15.1	-40.3621		15.1	-42.5262		15.1	-4.15256		15.1	28.6842								15.1	-0.0846676		15.1	0.326532
				15.1333	43.8072		15.1333	37.6954		15.1333	-1.98518								15.1333	-1.63217		15.1333	0.0370768					15.1333	-42.1473		15.1333	-4.7038		15.1333	28.4575								15.1333	-0.0964659		15.1333	0.324327
				15.1667	43.7784		15.1667	37.8265		15.1667	-1.79015								15.1667	-1.64658		15.1667	0.0334946					15.1667	-42.2889		15.1667	-4.60663		15.1667	28.5464								15.1667	-0.094376		15.1667	0.325193
				15.2	43.5347		15.2	38.3131		15.2	-1.79513								15.2	-1.70198		15.2	0.0335861					15.2	-42.5709		15.2	-4.48386		15.2	28.3898								15.2	-0.0917418		15.2	0.323669
				15.2333	43.7736		15.2333	38.3392		15.2333	-1.56675								15.2333	-1.70504		15.2333	0.0293752					15.2333	-42.5998		15.2333	-4.55146		15.2333	27.9132								15.2333	-0.0931914		15.2333	0.319016
				15.2667	44.142		15.2667	38.2946		15.2667	-1.61282								15.2667	-1.69982		15.2667	0.0302263					15.2667	-42.3433		15.2667	-4.15238		15.2667	27.9858								15.2667	-0.0846637		15.2667	0.319726
				15.3	44.1063		15.3	38.2863		15.3	-1.74358								15.3	-1.69884		15.3	0.0326373					15.3	-42.4408		15.3	-4.39773		15.3	28.1704								15.3	-0.0898979		15.3	0.32153
				15.3333	44.0187		15.3333	38.2369		15.3333	-1.24943								15.3333	-1.6931		15.3333	0.0234951					15.3333	-42.7967		15.3333	-4.93096		15.3333	28.2699								15.3333	-0.101369		15.3333	0.322501
				15.3667	43.8953		15.3667	38.2873		15.3667	-1.14853								15.3667	-1.69897		15.3667	0.0216181					15.3667	-42.6588		15.3667	-4.97717		15.3667	28.6098								15.3667	-0.102369		15.3667	0.325809
				15.4	43.8396		15.4	38.4355		15.4	-1.00259								15.4	-1.71641		15.4	0.0188969					15.4	-42.4258		15.4	-4.93098		15.4	28.484								15.4	-0.101369		15.4	0.324586
				15.4333	43.5113		15.4333	38.2388		15.4333	-1.0575								15.4333	-1.69332		15.4333	0.0199216					15.4333	-42.3926		15.4333	-5.02335		15.4333	27.8103								15.4333	-0.103369		15.4333	0.318009
				15.4667	43.385		15.4667	38.2089		15.4667	-1.36007								15.4667	-1.68986		15.4667	0.0255493					15.4667	-42.2902		15.4667	-5.03243		15.4667	27.8008								15.4667	-0.103566		15.4667	0.317916
				15.5	43.667		15.5	38.7774		15.5	-1.07554								15.5	-1.75786		15.5	0.0202581					15.5	-42.3761		15.5	-5.20156		15.5	27.8824								15.5	-0.10724		15.5	0.318714
				15.5333	44.0791		15.5333	38.7281		15.5333	-0.617129								15.5333	-1.75177		15.5333	0.0116739					15.5333	-42.6026		15.5333	-5.35865		15.5333	27.7741								15.5333	-0.110665		15.5333	0.317654
				15.5667	44.208		15.5667	38.4132		15.5667	-0.469043								15.5667	-1.71377		15.5667	0.00888504					15.5667	-42.5594		15.5667	-4.98996		15.5667	27.7064								15.5667	-0.102646		15.5667	0.31699
				15.6	44.0856		15.6	38.5161		15.6	-0.643001								15.6	-1.72603		15.6	0.0121604					15.6	-42.4082		15.6	-5.11287		15.6	27.8736								15.6	-0.105312		15.6	0.318628
				15.6333	43.9842		15.6333	38.5534		15.6333	-0.94739								15.6333	-1.73052		15.6333	0.0178657					15.6333	-42.2302		15.6333	-5.46202		15.6333	27.6577								15.6333	-0.112925		15.6333	0.316513
				15.6667	44.1395		15.6667	38.2143		15.6667	-1.07411								15.6667	-1.69047		15.6667	0.0202314					15.6667	-42.519		15.6667	-5.55332		15.6667	27.5843								15.6667	-0.114925		15.6667	0.315792
				15.7	43.9568		15.7	38.2988		15.7	-0.885898								15.7	-1.7003		15.7	0.0167158					15.7	-42.408		15.7	-5.9304		15.7	27.911								15.7	-0.123229		15.7	0.318995
				15.7333	43.8363		15.7333	38.8554		15.7333	-0.42739								15.7333	-1.76757		15.7333	0.00809919					15.7333	-42.1106		15.7333	-6.13387		15.7333	27.8331								15.7333	-0.127739		15.7333	0.318232
				15.7667	43.859		15.7667	39.1509		15.7667	-0.398313								15.7667	-1.8052		15.7667	0.00755026					15.7667	-42.2591		15.7667	-5.93363		15.7667	27.6878								15.7667	-0.123301		15.7667	0.316808
				15.8	43.7118		15.8	38.8314		15.8	-0.669433								15.8	-1.76457		15.8	0.0126571					15.8	-42.3333		15.8	-5.73195		15.8	27.8485								15.8	-0.11885		15.8	0.318383
				15.8333	44.1796		15.8333	38.3897		15.8333	-0.617615								15.8333	-1.71098		15.8333	0.0116831					15.8333	-42.5138		15.8333	-5.59269		15.8333	27.672								15.8333	-0.115789		15.8333	0.316653
				15.8667	44.1735		15.8667	38.5709		15.8667	-0.560165								15.8667	-1.73263		15.8667	0.0106021					15.8667	-42.6434		15.8667	-5.56671		15.8667	27.4998								15.8667	-0.115219		15.8667	0.314963
				15.9	43.6888		15.9	38.9321		15.9	-0.389412								15.9	-1.77719		15.9	0.00738216					15.9	-42.8288		15.9	-5.78429		15.9	27.6926								15.9	-0.120004		15.9	0.316855
				15.9333	43.2223		15.9333	38.8207		15.9333	-0.292933								15.9333	-1.76323		15.9333	0.00555825					15.9333	-42.7387		15.9333	-5.93558		15.9333	27.6101								15.9333	-0.123344		15.9333	0.316046
				15.9667	43.1448		15.9667	38.7403		15.9667	-0.370103								15.9667	-1.75327		15.9667	0.0070174					15.9667	-42.2032		15.9667	-5.87966		15.9667	27.1513								15.9667	-0.122108		15.9667	0.311533
				16	43.5816		16	38.9212		16	-0.169799								16	-1.77582		16	0.00322561					16	-42.1447		16	-6.25814		16	27.0909								16	-0.130503		16	0.310937
				16.0333	43.9712		16.0333	39.2013		16.0333	-0.0742493								16.0333	-1.81176		16.0333	0.00141177					16.0333	-42.5354		16.0333	-6.47461		16.0333	27.2422								16.0333	-0.135337		16.0333	0.312428
							16.0667	39.0682		16.0667	-0.223425								16.0667	-1.79452		16.0667	0.00424216					16.0667	-42.6341		16.0667	-6.37765		16.0667	27.0195								16.0667	-0.133169		16.0667	0.310232
							16.1	38.8218		16.1	-0.0453413								16.1	-1.76337		16.1	0.000862351					16.1	-42.6871		16.1	-6.69006		16.1	26.651								16.1	-0.140171		16.1	0.306589
							16.1333	39.0812		16.1333	-0.034876								16.1333	-1.7962		16.1333	0.000663376					16.1333	-42.8723		16.1333	-6.43558		16.1333	26.6883								16.1333	-0.134464		16.1333	0.306957
							16.1667	39.452		16.1667	-0.291089								16.1667	-1.84506		16.1667	0.00552337					16.1667	-42.531		16.1667	-6.44587		16.1667	27.2021								16.1667	-0.134694		16.1667	0.312033
							16.2	39.535		16.2	-0.180384								16.2	-1.85633		16.2	0.00342635					16.2	-42.1477		16.2	-6.6352		16.2	27.3764								16.2	-0.138938		16.2	0.31375
							16.2333	39.4521		16.2333	-0.0456484								16.2333	-1.84507		16.2333	0.00086819					16.2333	-42.4913		16.2333	-6.48149		16.2333	27.1731								16.2333	-0.135491		16.2333	0.311748
							16.2667	39.3066		16.2667	0.0232632								16.2667	-1.82562		16.2667	-0.000442734					16.2667	-42.8242		16.2667	-6.82201		16.2667	26.9157								16.2667	-0.143143		16.2667	0.309208
							16.3	39.2819		16.3	0.267856								16.3	-1.82235		16.3	-0.00510962					16.3	-42.9492		16.3	-7.11947		16.3	26.7888								16.3	-0.149876		16.3	0.307952
							16.3333	39.4699		16.3333	0.27029								16.3333	-1.84748		16.3333	-0.00515617					16.3333	-42.8163		16.3333	-7.31656		16.3333	26.7018								16.3333	-0.154362		16.3333	0.307091
							16.3667	39.3349		16.3667	0.496335								16.3667	-1.82936		16.3667	-0.00948881					16.3667	-42.5721		16.3667	-7.2938		16.3667	26.5769								16.3667	-0.153843		16.3667	0.305854
							16.4	39.7605		16.4	0.802011								16.4	-1.88762		16.4	-0.0153778					16.4	-42.768		16.4	-7.30183		16.4	26.3936								16.4	-0.154026		16.4	0.304035
							16.4333	40.2206		16.4333	0.596934								16.4333	-1.95467		16.4333	-0.0114231					16.4333	-42.7653		16.4333	-7.35954		16.4333	26.4339								16.4333	-0.155343		16.4333	0.304435
							16.4667	40.1093		16.4667	0.71792								16.4667	-1.93803		16.4667	-0.0137543					16.4667	-42.4311		16.4667	-7.37561		16.4667	26.632								16.4667	-0.15571		16.4667	0.3064
							16.5	39.9044		16.5	0.893882								16.5	-1.9081		16.5	-0.0171545					16.5	-42.3882		16.5	-7.56668		16.5	26.6323								16.5	-0.160085		16.5	0.306403
							16.5333	39.8005		16.5333	0.495364								16.5333	-1.89327		16.5333	-0.00947015					16.5333	-42.5097		16.5333	-7.44464		16.5333	26.5092								16.5333	-0.157288		16.5333	0.305182
							16.5667	39.6967		16.5667	0.484881								16.5667	-1.87866		16.5667	-0.0092688					16.5667	-42.5623		16.5667	-7.05801		16.5667	26.2649								16.5667	-0.148481		16.5667	0.302756
							16.6	39.5082		16.6	0.794704								16.6	-1.85268		16.6	-0.0152366					16.6	-42.6752		16.6	-7.18468		16.6	26.0452								16.6	-0.151358		16.6	0.300568
							16.6333	39.9093		16.6333	0.700163								16.6333	-1.90881		16.6333	-0.0134118					16.6333	-42.858		16.6333	-7.28664		16.6333	26.0351								16.6333	-0.15368		16.6333	0.300468
							16.6667	39.973		16.6667	1.014								16.6667	-1.91802		16.6667	-0.0194822					16.6667	-42.6912		16.6667	-7.20884		16.6667	25.8797								16.6667	-0.151908		16.6667	0.298917
							16.7	39.5622		16.7	1.33604								16.7	-1.86006		16.7	-0.0257499					16.7	-42.7103		16.7	-7.67267		16.7	26.4341								16.7	-0.162519		16.7	0.304437
							16.7333	39.7932		16.7333	1.22127								16.7333	-1.89223		16.7333	-0.0235118					16.7333	-42.8889		16.7333	-7.89989		16.7333	26.4991								16.7333	-0.167759		16.7333	0.305082
							16.7667	39.9126		16.7667	1.59022								16.7667	-1.90929		16.7667	-0.0307248					16.7667	-42.9359		16.7667	-7.98224		16.7667	26.0021								16.7667	-0.169665		16.7667	0.300138
							16.8	39.6551		16.8	1.58568								16.8	-1.87287		16.8	-0.0306357					16.8	-42.869		16.8	-8.0854		16.8	25.9781								16.8	-0.172058		16.8	0.299899
							16.8333	39.7341		16.8333	1.58416								16.8333	-1.8839		16.8333	-0.030606					16.8333	-42.8776		16.8333	-8.36264		16.8333	25.9689								16.8333	-0.178516		16.8333	0.299807
							16.8667	39.8366		16.8667	1.86608								16.8667	-1.8984		16.8667	-0.0361522					16.8667	-42.4137		16.8667	-8.39805		16.8667	25.9758								16.8667	-0.179344		16.8667	0.299876
							16.9	39.8893		16.9	1.65024								16.9	-1.90594		16.9	-0.0319032					16.9	-42.2297		16.9	-8.13649		16.9	25.7928								16.9	-0.173244		16.9	0.298049
							16.9333	39.858		16.9333	1.47786								16.9333	-1.90145		16.9333	-0.0285226					16.9333	-42.6233		16.9333	-8.3933		16.9333	25.8128								16.9333	-0.179233		16.9333	0.29825
							16.9667	39.6927		16.9667	1.39053								16.9667	-1.87811		16.9667	-0.0268143					16.9667	-42.737		16.9667	-8.42122		16.9667	26.0784								16.9667	-0.179886		16.9667	0.300899
							17	40.1596		17	1.31399								17	-1.9455		17	-0.0253196					17	-43.1722		17	-8.39564		17	25.9153								17	-0.179288		17	0.299273
							17.0333	40.7008		17.0333	1.82199											17.0333	-0.0352827					17.0333	-43.0736		17.0333	-8.61035		17.0333	25.6768								17.0333	-0.184322		17.0333	0.296889
							17.0667	40.6165		17.0667	2.34161											17.0667	-0.0455776					17.0667	-42.7207		17.0667	-8.66659		17.0667	25.6999								17.0667	-0.185645		17.0667	0.297121
							17.1	40.3884		17.1	2.28778											17.1	-0.0445062					17.1	-42.895		17.1	-8.82284		17.1	25.6167								17.1	-0.18933		17.1	0.296288
							17.1333	40.2126		17.1333	1.9958											17.1333	-0.0387146					17.1333	-42.719		17.1333	-9.03059		17.1333	25.7656								17.1333	-0.194249		17.1333	0.297778
							17.1667	40.1335		17.1667	2.03737											17.1667	-0.039537					17.1667	-42.6327		17.1667	-8.86522		17.1667	25.7689								17.1667	-0.190331		17.1667	0.297811
							17.2	40.175		17.2	2.25975											17.2	-0.0439488					17.2	-42.5459		17.2	-9.04465		17.2	25.626								17.2	-0.194583		17.2	0.296382
							17.2333	39.9041		17.2333	2.21901											17.2333	-0.0431392					17.2333	-42.5483		17.2333	-9.08575		17.2333	25.3806								17.2333	-0.19556		17.2333	0.293922
							17.2667	39.8488		17.2667	2.3321											17.2667	-0.0453883					17.2667	-42.8819		17.2667	-8.81481		17.2667	25.1335								17.2667	-0.18914		17.2667	0.29144
							17.3	40.1877		17.3	2.44685											17.3	-0.0476757					17.3	-43.0166		17.3	-8.91122		17.3	25.2857								17.3	-0.191419		17.3	0.292969
							17.3333	40.3663		17.3333	2.18263											17.3333	-0.0424166					17.3333	-43.0915		17.3333	-9.20419		17.3333	25.1887								17.3333	-0.198379		17.3333	0.291994
							17.3667	40.5724		17.3667	2.33906											17.3667	-0.0455269					17.3667	-42.7201		17.3667	-9.16589		17.3667	25.004								17.3667	-0.197467		17.3667	0.290136
							17.4	40.6092		17.4	2.58598											17.4	-0.0504561					17.4	-42.7149		17.4	-9.11213		17.4	25.3342								17.4	-0.196187		17.4	0.293456
							17.4333	40.5939		17.4333	2.53081											17.4333	-0.0493526					17.4333	-43.0301		17.4333	-9.41554		17.4333	25.296								17.4333	-0.203431		17.4333	0.293073
							17.4667	40.5723		17.4667	2.94344											17.4667	-0.0576353					17.4667	-42.918		17.4667	-9.59952		17.4667	24.9088								17.4667	-0.207849		17.4667	0.289177
							17.5	40.6612		17.5	3.12561											17.5	-0.0613139					17.5	-42.7161		17.5	-9.59597		17.5	24.8289								17.5	-0.207763		17.5	0.288371
							17.5333	40.8233		17.5333	3.05068											17.5333	-0.059799					17.5333	-43.0938		17.5333	-9.30206		17.5333	24.9641								17.5333	-0.200716		17.5333	0.289734
							17.5667	40.6486		17.5667	2.89402											17.5667	-0.0566395					17.5667	-43.3651		17.5667	-9.26451		17.5667	24.9258								17.5667	-0.199819		17.5667	0.289348
							17.6	40.6418		17.6	2.67577											17.6	-0.0522545					17.6	-42.993		17.6	-9.54676		17.6	24.589								17.6	-0.20658		17.6	0.285948
							17.6333	40.9991		17.6333	2.72546											17.6333	-0.0532512					17.6333	-42.8545		17.6333	-9.67209		17.6333	24.5801								17.6333	-0.209597		17.6333	0.285857
							17.6667	41.2561		17.6667	3.01492											17.6667	-0.0590771					17.6667	-43.0445		17.6667	-9.85426		17.6667	24.8053								17.6667	-0.213998		17.6667	0.288132
							17.7	41.1826		17.7	2.80285											17.7	-0.0548054					17.7	-43.2225		17.7	-10.3159		17.7	24.5482								17.7	-0.225241		17.7	0.285534
							17.7333	41.0451		17.7333	2.79442											17.7333	-0.054636					17.7333	-43.1964		17.7333	-10.3594		17.7333	24.4727								17.7333	-0.226305		17.7333	0.284771
							17.7667	41.1077		17.7667	3.03152											17.7667	-0.0594122					17.7667	-43.2205		17.7667	-10.0202		17.7667	24.7127								17.7667	-0.218025		17.7667	0.287197
							17.8	41.008		17.8	2.99296											17.8	-0.0586338					17.8	-42.9493		17.8	-10.3819		17.8	24.2185								17.8	-0.226857		17.8	0.282193
							17.8333	40.9334		17.8333	3.08034											17.8333	-0.0603984					17.8333	-42.6478		17.8333	-10.4279		17.8333	24.2606								17.8333	-0.227986		17.8333	0.282621
							17.8667	40.9678		17.8667	2.96628											17.8667	-0.0580958					17.8667	-42.959		17.8667	-10.1206		17.8667	24.2557								17.8667	-0.22047		17.8667	0.28257
							17.9	41.1794		17.9	3.04574											17.9	-0.0596993					17.9	-42.9901		17.9	-10.4166		17.9	24.01								17.9	-0.22771		17.9	0.280074
							17.9333	41.0343		17.9333	3.1027											17.9333	-0.0608504					17.9333	-43.0855		17.9333	-10.851		17.9333	24.307								17.9333	-0.23843		17.9333	0.283091
							17.9667	40.9132		17.9667	2.96158											17.9667	-0.058001					17.9667	-43.0442		17.9667	-10.7765		17.9667	24.7022								17.9667	-0.236585		17.9667	0.287091
							18	41.0261		18	3.25332											18	-0.0639009					18	-42.7178		18	-10.3388		18	24.3608								18	-0.225802		18	0.283636
							18.0333	41.5033		18.0333	3.43898											18.0333	-0.0676737					18.0333	-42.851		18.0333	-10.5933		18.0333	23.9853								18.0333	-0.232056		18.0333	0.279822
							18.0667	41.5042		18.0667	3.42238											18.0667	-0.0673358					18.0667	-43.0643		18.0667	-10.6726		18.0667	24.1874								18.0667	-0.234013		18.0667	0.281877
							18.1	40.9818		18.1	3.6588											18.1	-0.072159					18.1	-42.9994		18.1	-10.8133		18.1	24.2918								18.1	-0.237495		18.1	0.282937
							18.1333	40.8695		18.1333	3.7329											18.1333	-0.0736756					18.1333	-42.6303		18.1333	-11.0446		18.1333	24.2549								18.1333	-0.243246		18.1333	0.282562
							18.1667	40.9622		18.1667	3.90726											18.1667	-0.0772534					18.1667	-42.8905		18.1667	-10.7988		18.1667	23.6999								18.1667	-0.237135		18.1667	0.276914
							18.2	41.021		18.2	4.06708											18.2	-0.080544					18.2	-43.1848		18.2	-11.0059		18.2	23.7558								18.2	-0.242282		18.2	0.277485
							18.2333	41.3448		18.2333	3.86945											18.2333	-0.0764765					18.2333	-42.8828		18.2333	-11.1438		18.2333	24.12								18.2333	-0.245723		18.2333	0.281192
							18.2667	41.7804		18.2667	3.7823											18.2667	-0.0746881					18.2667	-42.9564		18.2667	-11.2346		18.2667	24.0937								18.2667	-0.247995		18.2667	0.280925
							18.3	41.73		18.3	4.18735											18.3	-0.0830274					18.3	-43.0562		18.3	-11.5541		18.3	23.9434								18.3	-0.256031		18.3	0.279396
							18.3333	41.5722		18.3333	4.26864											18.3333	-0.0847094					18.3333	-43.0807		18.3333	-11.4087		18.3333	24.1418								18.3333	-0.252367		18.3333	0.281414
							18.3667	41.6228		18.3667	4.16728											18.3667	-0.0826125					18.3667	-43.0802		18.3667	-11.3509		18.3667	24.0227								18.3667	-0.250913		18.3667	0.280203
							18.4	41.7824		18.4	4.54533											18.4	-0.0904559					18.4	-43.1054		18.4	-11.498		18.4	23.4964								18.4	-0.254617		18.4	0.274835
							18.4333	41.7515		18.4333	4.3074											18.4333	-0.0855125					18.4333	-43.1607		18.4333	-11.6905		18.4333	23.4749								18.4333	-0.259483		18.4333	0.274615
							18.4667	41.529		18.4667	4.186											18.4667	-0.0829996					18.4667	-42.8271		18.4667	-11.5455		18.4667	23.6497								18.4667	-0.255813		18.4667	0.276401
							18.5	41.5219		18.5	4.50266											18.5	-0.0895677					18.5	-43.1883		18.5	-11.2384		18.5	23.6493								18.5	-0.248091		18.5	0.276398
							18.5333	41.8327		18.5333	4.31864											18.5333	-0.0857454					18.5333	-43.3641		18.5333	-11.5211		18.5333	23.5256								18.5333	-0.255198		18.5333	0.275134
							18.5667	41.5011		18.5667	4.43188											18.5667	-0.0880957					18.5667	-42.8869		18.5667	-11.7313		18.5667	23.4032								18.5667	-0.260516		18.5667	0.273882
							18.6	41.2334		18.6	4.68105											18.6	-0.0932869					18.6	-43.174		18.6	-11.7215		18.6	23.3221								18.6	-0.260268		18.6	0.273051
							18.6333	41.1348		18.6333	4.58895											18.6333	-0.091365					18.6333	-42.9673		18.6333	-11.792		18.6333	23.4544								18.6333	-0.262056		18.6333	0.274406
							18.6667	41.5152		18.6667	4.72136											18.6667	-0.0941291					18.6667	-42.9018		18.6667	-11.9568		18.6667	23.5881								18.6667	-0.266253		18.6667	0.275772
							18.7	42.1318		18.7	4.51132											18.7	-0.0897479					18.7	-43.1435		18.7	-11.7534		18.7	23.6345								18.7	-0.261077		18.7	0.276247
							18.7333	41.7492		18.7333	4.61487											18.7333	-0.0919055					18.7333	-43.0388		18.7333	-11.6998		18.7333	23.2644								18.7333	-0.259717		18.7333	0.27246
							18.7667	41.6739		18.7667	5.13524											18.7667	-0.102819					18.7667	-42.84		18.7667	-12.3007		18.7667	23.1789								18.7667	-0.275066		18.7667	0.271583
							18.8	42.1024		18.8	5.10913											18.8	-0.102269					18.8	-42.8148		18.8	-12.4626		18.8	22.9435								18.8	-0.279242		18.8	0.269165
							18.8333	42.1965		18.8333	4.93483											18.8333	-0.0986018					18.8333	-43.2051		18.8333	-12.2833		18.8333	22.8156								18.8333	-0.274618		18.8333	0.267848
							18.8667	42.4911		18.8667	4.70648											18.8667	-0.0938182					18.8667	-42.9746		18.8667	-12.2479		18.8667	23.1811								18.8667	-0.273709		18.8667	0.271605
							18.9	42.0627		18.9	4.37393											18.9	-0.0868923					18.9	-42.8266		18.9	-12.1784		18.9	23.255								18.9	-0.271923		18.9	0.272363
							18.9333	41.4429		18.9333	4.70056											18.9333	-0.0936945					18.9333	-43.3232		18.9333	-12.3799		18.9333	22.8954								18.9333	-0.277107		18.9333	0.26867
							18.9667	41.5223		18.9667	4.97074											18.9667	-0.0993562					18.9667	-43.2405		18.9667	-12.6721		18.9667	22.517								18.9667	-0.284671		18.9667	0.264768
							19	41.8503		19	4.78629											19	-0.0954874					19	-42.9789		19	-12.6429		19	22.6183								19	-0.283913		19	0.265814
							19.0333	41.8856		19.0333	5.49727											19.0333	-0.110483					19.0333	-42.9628		19.0333	-12.5112		19.0333	22.6599								19.0333	-0.280499		19.0333	0.266244
							19.0667	41.4456		19.0667	5.76747											19.0667	-0.116241					19.0667	-43.1631		19.0667	-12.3547		19.0667	22.265								19.0667	-0.276456		19.0667	0.262161
							19.1	41.8042		19.1	5.3686											19.1	-0.107752					19.1	-43.7869		19.1	-12.2856		19.1	22.0722								19.1	-0.274677		19.1	0.260162
							19.1333	42.2045		19.1333	5.54026											19.1333	-0.111397					19.1333	-43.7463		19.1333	-12.6145		19.1333	22.5728								19.1333	-0.283176		19.1333	0.265344
							19.1667	41.9683		19.1667	5.5116											19.1667	-0.110787					19.1667	-43.3017		19.1667	-12.8008		19.1667	22.6738								19.1667	-0.288023		19.1667	0.266387
							19.2	41.9749		19.2	5.40789											19.2	-0.108585					19.2	-42.9991		19.2	-12.8485		19.2	22.6097								19.2	-0.289268		19.2	0.265726
							19.2333	42.139		19.2333	6.02936											19.2333	-0.121854					19.2333	-43.1314		19.2333	-13.3084		19.2333	22.3394								19.2333	-0.301347		19.2333	0.262932
							19.2667	42.0858		19.2667	6.08645											19.2667	-0.123082					19.2667	-43.5124		19.2667	-13.2453		19.2667	22.1446								19.2667	-0.29968		19.2667	0.260913
							19.3	41.9275		19.3	5.8528											19.3	-0.118067					19.3	-43.4422		19.3	-13.1329		19.3	22.2923								19.3	-0.296719		19.3	0.262444
							19.3333	42.0472		19.3333	5.83715											19.3333	-0.117732					19.3333	-43.1966		19.3333	-13.3351		19.3333	22.3604								19.3333	-0.302051		19.3333	0.263149
							19.3667	42.2289		19.3667	5.91267											19.3667	-0.119349					19.3667	-43.301		19.3667	-13.2285		19.3667	22.3231								19.3667	-0.299237		19.3667	0.262763
							19.4	42.2438		19.4	5.86346											19.4	-0.118295					19.4	-43.3862		19.4	-13.5973		19.4	21.9461								19.4	-0.30901		19.4	0.258852
							19.4333	42.2472		19.4333	5.78883											19.4333	-0.116698					19.4333	-43.2883		19.4333	-13.391		19.4333	21.8377								19.4333	-0.303532		19.4333	0.257726
							19.4667	42.3714		19.4667	6.25744											19.4667	-0.126768					19.4667	-43.4646		19.4667	-13.1335		19.4667	21.9594								19.4667	-0.296737		19.4667	0.258991
							19.5	42.0911		19.5	6.11657											19.5	-0.12373					19.5	-43.6205		19.5	-13.5747		19.5	21.8453								19.5	-0.308408		19.5	0.257804
							19.5333	42.1523		19.5333	6.09248											19.5333	-0.123212					19.5333	-43.5324		19.5333	-13.6983		19.5333	21.8464								19.5333	-0.311704		19.5333	0.257816
							19.5667	42.4413		19.5667	6.00616											19.5667	-0.121356					19.5667	-43.4504		19.5667	-13.7007		19.5667	21.9556								19.5667	-0.311766		19.5667	0.258952
							19.6	42.4211		19.6	6.0193											19.6	-0.121638					19.6	-43.6094		19.6	-13.7187		19.6	21.6382								19.6	-0.312247		19.6	0.255648
							19.6333	42.5452		19.6333	6.45301											19.6333	-0.131001					19.6333	-43.8296		19.6333	-13.9102		19.6333	21.8876								19.6333	-0.317377		19.6333	0.258244
							19.6667	42.437		19.6667	6.38083											19.6667	-0.129437					19.6667	-43.5633		19.6667	-13.9499		19.6667	21.9883								19.6667	-0.318444		19.6667	0.259291
							19.7	42.3547		19.7	6.4829											19.7	-0.13165					19.7	-43.4079		19.7	-13.8411		19.7	21.9455								19.7	-0.315524		19.7	0.258847
							19.7333	42.6622		19.7333	6.64865											19.7333	-0.135254					19.7333	-43.5566		19.7333	-13.9861		19.7333	22.1304								19.7333	-0.319418		19.7333	0.260767
							19.7667	42.4041		19.7667	6.41507											19.7667	-0.130179					19.7667	-43.3978		19.7667	-14.0056		19.7667	21.9029								19.7667	-0.319943		19.7667	0.258404
							19.8	42.0457		19.8	6.27036											19.8	-0.127047					19.8	-43.2753		19.8	-13.836		19.8	21.5623								19.8	-0.315388		19.8	0.254856
							19.8333	42.2175		19.8333	6.20034											19.8333	-0.125536					19.8333	-43.3321		19.8333	-14.1716		19.8333	21.1779								19.8333	-0.324422		19.8333	0.250838
							19.8667	42.2009		19.8667	6.60056											19.8667	-0.134207					19.8667	-43.2847		19.8667	-14.5757		19.8667	21.4015								19.8667	-0.33541		19.8667	0.253177
							19.9	42.5414		19.9	7.07515											19.9	-0.144588					19.9	-43.1773		19.9	-14.1159		19.9	21.4814								19.9	-0.322915		19.9	0.254012
							19.9333	42.7085		19.9333	6.62834											19.9333	-0.134812					19.9333	-43.5046		19.9333	-13.9693		19.9333	21.364								19.9333	-0.318964		19.9333	0.252785
							19.9667	42.3191		19.9667	6.63869											19.9667	-0.135037					19.9667	-43.7888		19.9667	-14.3374		19.9667	21.225								19.9667	-0.328915		19.9667	0.251331
							20	42.6592		20	7.06946											20	-0.144463					20	-43.4524		20	-14.2945		20	21.4186								20	-0.32775		20	0.253356
							20.0333	42.8112		20.0333	7.0807											20.0333	-0.14471					20.0333	-43.1666		20.0333	-14.2889		20.0333	21.5025								20.0333	-0.327597		20.0333	0.254233
							20.0667	42.4421		20.0667	6.99843											20.0667	-0.142902					20.0667	-43.1074		20.0667	-14.688		20.0667	21.4501								20.0667	-0.338483		20.0667	0.253685
							20.1	42.5727		20.1	7.16432											20.1	-0.14655					20.1	-43.5013		20.1	-14.7516		20.1	21.3334								20.1	-0.340229		20.1	0.252466
							20.1333	42.8026		20.1333	7.28006											20.1333	-0.149103					20.1333	-43.5194		20.1333	-14.4046		20.1333	21.0735								20.1333	-0.330743		20.1333	0.249743
							20.1667	42.9442		20.1667	7.28587											20.1667	-0.149232					20.1667	-43.4134		20.1667	-14.6008		20.1667	20.9842								20.1667	-0.336095		20.1667	0.248806
							20.2	43.0619		20.2	7.13436											20.2	-0.145891					20.2	-43.6284		20.2	-15.0135		20.2	21.1284								20.2	-0.347452		20.2	0.250319
							20.2333	43.052		20.2333	7.12855											20.2333	-0.145763					20.2333	-43.4109		20.2333	-14.8452		20.2333	21.4215								20.2333	-0.342805		20.2333	0.253386
							20.2667	43.0178		20.2667	7.61955											20.2667	-0.15663					20.2667	-43.3075		20.2667	-14.7779		20.2667	21.2813								20.2667	-0.340954		20.2667	0.25192
							20.3	42.7618		20.3	7.37951											20.3	-0.151302					20.3	-43.4595		20.3	-14.9772		20.3	21.1024								20.3	-0.346448		20.3	0.250046
							20.3333	42.6359		20.3333	7.1403											20.3333	-0.146021					20.3333	-43.6825		20.3333	-15.0157		20.3333	20.7466								20.3333	-0.347511		20.3333	0.246309
							20.3667	42.8386		20.3667	7.21056											20.3667	-0.14757					20.3667	-43.9901		20.3667	-15.0576		20.3667	20.4371								20.3667	-0.348672		20.3667	0.243047
							20.4	42.888		20.4	7.59202											20.4	-0.156018					20.4	-44.0278		20.4	-15.4224		20.4	20.6516								20.4	-0.358832		20.4	0.245309
							20.4333	42.9737		20.4333	7.81054											20.4333	-0.160889					20.4333	-43.761		20.4333	-15.627		20.4333	20.9236								20.4333	-0.364573		20.4333	0.24817
							20.4667	43.1724		20.4667	7.38009											20.4667	-0.151315					20.4667	-43.5839		20.4667	-15.3181		20.4667	21.0546								20.4667	-0.355915		20.4667	0.249545
							20.5	43.147		20.5	7.53568											20.5	-0.154765					20.5	-43.5301		20.5	-15.6175		20.5	21.0127								20.5	-0.364306		20.5	0.249106
							20.5333	43.2126		20.5333	7.88342											20.5333	-0.162519					20.5333	-43.3927		20.5333	-15.6339		20.5333	20.8286								20.5333	-0.364767		20.5333	0.247171
							20.5667	43.3765		20.5667	7.72041											20.5667	-0.158877					20.5667	-43.6686		20.5667	-15.3671		20.5667	20.3677								20.5667	-0.357284		20.5667	0.242314
							20.6	42.8073		20.6	7.5979											20.6	-0.156148					20.6	-43.8614		20.6	-15.6303		20.6	20.3854								20.6	-0.364667		20.6	0.242501
							20.6333	42.5164		20.6333	7.91695											20.6333	-0.16327					20.6333	-43.3108		20.6333	-15.6343		20.6333	20.7664								20.6333	-0.364779		20.6333	0.246517
							20.6667	42.8455		20.6667	7.65117											20.6667	-0.157334					20.6667	-43.1907		20.6667	-15.8422		20.6667	20.5618								20.6667	-0.37065		20.6667	0.244363
							20.7	43.0115		20.7	7.67135											20.7	-0.157783					20.7	-43.3766		20.7	-16.0179		20.7	20.5526								20.7	-0.375638		20.7	0.244266
							20.7333	43.0523		20.7333	8.12295											20.7333	-0.167896					20.7333	-43.566		20.7333	-16.2159		20.7333	20.417								20.7333	-0.381291		20.7333	0.242835
							20.7667	43.3854		20.7667	8.0539											20.7667	-0.166343					20.7667	-43.5648		20.7667	-16.2406		20.7667	20.2198								20.7667	-0.381996		20.7667	0.24075
							20.8	43.4931		20.8	7.73012											20.8	-0.159094					20.8	-43.3783		20.8	-15.7758		20.8	20.1002								20.8	-0.368771		20.8	0.239483
							20.8333	42.8469		20.8333	7.7809											20.8333	-0.160227					20.8333	-43.2946		20.8333	-15.6244		20.8333	20.2896								20.8333	-0.364501		20.8333	0.241488
							20.8667	42.7319		20.8667	7.79712											20.8667	-0.160589					20.8667	-43.6472		20.8667	-15.8624		20.8667	20.5819								20.8667	-0.371221		20.8667	0.244574
							20.9	43.0614		20.9	8.03563											20.9	-0.165932					20.9	-43.5299		20.9	-16.1365		20.9	20.0802								20.9	-0.379021		20.9	0.239272
							20.9333	43.3386		20.9333	8.2705											20.9333	-0.171222					20.9333	-43.1346		20.9333	-16.1444		20.9333	19.7647								20.9333	-0.379244		20.9333	0.235923
							20.9667	43.3605		20.9667	8.24865											20.9667	-0.170729					20.9667	-43.6546		20.9667	-16.0074		20.9667	19.9545								20.9667	-0.375339		20.9667	0.237939
							21	43.0268		21	8.50632											21	-0.176561					21	-43.6492		21	-16.4113		21	20.2509								21	-0.386899		21	0.24108
							21.0333	43.1338		21.0333	8.31221											21.0333	-0.172164					21.0333	-43.4463		21.0333	-16.5743		21.0333	20.1058								21.0333	-0.391602		21.0333	0.239543
							21.0667	43.0022		21.0667	8.19762											21.0667	-0.169578					21.0667	-43.6843		21.0667	-15.9796		21.0667	19.821								21.0667	-0.374549		21.0667	0.236521
							21.1	42.9413		21.1	8.2758											21.1	-0.171342					21.1	-43.695		21.1	-16.2258		21.1	19.6566								21.1	-0.381574		21.1	0.234772
							21.1333	43.2015		21.1333	8.64136											21.1333	-0.179631					21.1333	-43.4153		21.1333	-16.5465		21.1333	19.5171								21.1333	-0.390799		21.1333	0.233287
							21.1667	43.4314		21.1667	8.7806											21.1667	-0.182807					21.1667	-43.4202		21.1667	-16.3372		21.1667	19.9042								21.1667	-0.384767		21.1667	0.237405
							21.2	43.4722		21.2	8.45375											21.2	-0.175369					21.2	-43.5719		21.2	-16.5218		21.2	19.7082								21.2	-0.390085		21.2	0.235322
							21.2333	43.4042		21.2333	8.57384											21.2333	-0.178095					21.2333	-43.5986		21.2333	-16.5286		21.2333	19.2486								21.2333	-0.390281		21.2333	0.23042
							21.2667	43.1403		21.2667	8.82947											21.2667	-0.183924					21.2667	-43.8308		21.2667	-16.7026		21.2667	19.2116								21.2667	-0.395321		21.2667	0.230025
							21.3	43.314		21.3	8.62353											21.3	-0.179226					21.3	-43.9675		21.3	-16.9084		21.3	19.3904								21.3	-0.401311		21.3	0.231935
							21.3333	43.4749		21.3333	8.54535											21.3333	-0.177448					21.3333	-43.7988		21.3333	-16.9101		21.3333	19.6607								21.3333	-0.401362		21.3333	0.234816
							21.3667	43.3189		21.3667	8.66908											21.3667	-0.180263					21.3667	-43.5485		21.3667	-16.6643		21.3667	19.5389								21.3667	-0.39421		21.3667	0.233519
							21.4	43.7141		21.4	8.94195											21.4	-0.1865					21.4	-43.6857		21.4	-16.6024		21.4	19.3865								21.4	-0.392414		21.4	0.231893
							21.4333	43.7261		21.4333	9.21904											21.4333	-0.192873					21.4333	-43.9226		21.4333	-17.0538		21.4333	19.2593								21.4333	-0.405567		21.4333	0.230534
							21.4667	43.7166		21.4667	9.2											21.4667	-0.192434					21.4667	-43.7125		21.4667	-17.25		21.4667	19.4421								21.4667	-0.411336		21.4667	0.232487
							21.5	44.0417		21.5	9.21687											21.5	-0.192823					21.5	-43.6505		21.5	-17.0033		21.5	19.5526								21.5	-0.404085		21.5	0.233665
							21.5333	43.9146		21.5333	9.09359											21.5333	-0.189983					21.5333	-43.6734		21.5333	-16.7725		21.5333	19.3633								21.5333	-0.397352		21.5333	0.231646
							21.5667	43.6558		21.5667	8.87858											21.5667	-0.185048					21.5667	-43.8567		21.5667	-17.0594		21.5667	19.1297								21.5667	-0.405732		21.5667	0.229148
							21.6	43.6943		21.6	9.17535											21.6	-0.191866					21.6	-44.135		21.6	-17.1143		21.6	18.7915								21.6	-0.407343		21.6	0.22552
							21.6333	43.6969		21.6333	9.35024											21.6333	-0.195905					21.6333	-43.7465		21.6333	-17.2153		21.6333	18.6045								21.6333	-0.410314		21.6333	0.22351
							21.6667	43.6575		21.6667	9.40881											21.6667	-0.197262					21.6667	-43.5398		21.6667	-17.4483		21.6667	18.6699								21.6667	-0.417205		21.6667	0.224213
							21.7	44.0174		21.7	9.48993											21.7	-0.199144					21.7	-43.9199		21.7	-17.484		21.7	18.9803								21.7	-0.418264		21.7	0.227547
							21.7333	44.2171		21.7333	9.49555											21.7333	-0.199274					21.7333	-43.8971		21.7333	-17.4596		21.7333	19.095								21.7333	-0.417539		21.7333	0.228776
							21.7667	43.8585		21.7667	9.82406											21.7667	-0.206933					21.7667	-43.3736		21.7667	-17.5409		21.7667	19.0248								21.7667	-0.419956		21.7667	0.228025
							21.8	43.9121		21.8	9.97825											21.8	-0.210547					21.8	-43.5225		21.8	-17.8003		21.8	18.9285								21.8	-0.427702		21.8	0.226992
							21.8333	44.0892		21.8333	9.63243											21.8333	-0.202458					21.8333	-43.7348		21.8333	-17.6858		21.8333	18.908								21.8333	-0.424276		21.8333	0.226772
							21.8667	43.4922		21.8667	9.63256											21.8667	-0.202461					21.8667	-43.4834		21.8667	-17.6609		21.8667	18.9466								21.8667	-0.423534		21.8667	0.227186
							21.9	42.9101		21.9	9.89183											21.9	-0.20852					21.9	-43.6777		21.9	-17.7467		21.9	18.8646								21.9	-0.426098		21.9	0.226306
							21.9333	43.6047		21.9333	9.89911											21.9333	-0.208691					21.9333	-43.861		21.9333	-17.8556		21.9333	19.0076								21.9333	-0.429362		21.9333	0.22784
							21.9667	43.7054		21.9667	10.3154											21.9667	-0.218497					21.9667	-43.7763		21.9667	-17.7578		21.9667	18.8212								21.9667	-0.426429		21.9667	0.22584
							22	43.5274		22	10.0062											22	-0.211203					22	-43.545		22	-17.5619		22	18.359								22	-0.420581		22	0.220863
							22.0333	43.6597		22.0333	9.62062											22.0333	-0.202183					22.0333	-43.5036		22.0333	-18.1741		22.0333	18.565								22.0333	-0.438973		22.0333	0.223085
							22.0667	43.5164		22.0667	9.9359											22.0667	-0.209553					22.0667	-43.7694		22.0667	-18.3391		22.0667	18.4853								22.0667	-0.443992		22.0667	0.222225
							22.1	44.0953		22.1	10.1847											22.1	-0.215408					22.1	-44.0786		22.1	-18.0867		22.1	18.0559								22.1	-0.436327		22.1	0.217586
							22.1333	44.1719		22.1333	10.5522											22.1333	-0.224118					22.1333	-43.9409		22.1333	-18.275		22.1333	18.1779								22.1333	-0.442039		22.1333	0.218906
							22.1667	43.3935		22.1667	10.3592											22.1667	-0.219535					22.1667	-44.0494		22.1667	-18.4598		22.1667	18.3452								22.1667	-0.447676		22.1667	0.220714
							22.2	43.3409		22.2	10.1461											22.2	-0.214498					22.2	-44.0134		22.2	-18.5904		22.2	18.6107								22.2	-0.451679		22.2	0.223576
							22.2333	43.4612		22.2333	10.5978											22.2333	-0.225205					22.2333	-43.6857		22.2333	-18.4625		22.2333	18.5492								22.2333	-0.44776		22.2333	0.222914
							22.2667	43.3564		22.2667	10.9912											22.2667	-0.234625					22.2667	-43.9329		22.2667	-17.9432		22.2667	18.0698								22.2667	-0.431997		22.2667	0.217737
							22.3	43.9538		22.3	10.6542											22.3	-0.22655					22.3	-43.847		22.3	-18.0503		22.3	18.0718								22.3	-0.435226		22.3	0.217758
							22.3333	44.0369		22.3333	10.162											22.3333	-0.214873					22.3333	-43.7375		22.3333	-18.6687		22.3333	17.8228								22.3333	-0.454088		22.3333	0.215059
							22.3667	43.4617		22.3667	9.97959											22.3667	-0.210579					22.3667	-43.6857		22.3667	-19.1176		22.3667	17.8125								22.3667	-0.468002		22.3667	0.214947
							22.4	43.6268		22.4	10.302											22.4	-0.218179					22.4	-43.8614		22.4	-19.3969		22.4	18.2679								22.4	-0.476759		22.4	0.219879
							22.4333	43.9819		22.4333	11.0344											22.4333	-0.235666					22.4333	-43.8466		22.4333	-19.2369		22.4333	18.4675								22.4333	-0.471733		22.4333	0.222033
							22.4667	43.805		22.4667	11.0087											22.4667	-0.235046					22.4667	-43.6422		22.4667	-18.6782		22.4667	18.3497								22.4667	-0.454381		22.4667	0.220763
							22.5	44.0027		22.5	10.6249											22.5	-0.22585					22.5	-43.9912		22.5	-18.5024		22.5	18.078								22.5	-0.448979		22.5	0.217825
							22.5333	44.2218		22.5333	10.3671											22.5333	-0.219723					22.5333	-44.2317		22.5333	-18.6663		22.5333	18.0117								22.5333	-0.454014		22.5333	0.217107
							22.5667	44.185		22.5667	10.6294											22.5667	-0.225959					22.5667	-44.0232		22.5667	-18.7941		22.5667	17.9069								22.5667	-0.457956		22.5667	0.215971
							22.6	44.1037		22.6	10.595											22.6	-0.225139					22.6	-44.2079		22.6	-18.917		22.6	18.0363								22.6	-0.461762		22.6	0.217374
							22.6333	43.9438		22.6333	10.359											22.6333	-0.219529					22.6333	-44.3633		22.6333	-18.9812		22.6333	17.9028								22.6333	-0.463753		22.6333	0.215927
							22.6667	44.0833		22.6667	10.6434											22.6667	-0.226292					22.6667	-43.8277		22.6667	-19.1545		22.6667	17.3224								22.6667	-0.469154		22.6667	0.209611
							22.7	44.1946		22.7	10.8667											22.7	-0.231634					22.7	-43.6659		22.7	-19.4016		22.7	17.3155								22.7	-0.476909		22.7	0.209535
							22.7333	44.209		22.7333	10.9663											22.7333	-0.234027					22.7333	-43.8247		22.7333	-19.1444		22.7333	17.6251								22.7333	-0.46884		22.7333	0.212909
							22.7667	44.107		22.7667	10.9721											22.7667	-0.234167					22.7667	-43.6392		22.7667	-19.0412		22.7667	17.7949								22.7667	-0.46562		22.7667	0.214756
							22.8	44.127		22.8	10.8617											22.8	-0.231515					22.8	-43.5715		22.8	-19.2776		22.8	17.5959								22.8	-0.473009		22.8	0.212592
							22.8333	44.5874		22.8333	10.8754											22.8333	-0.231844					22.8333	-43.7406		22.8333	-19.2033		22.8333	17.7223								22.8333	-0.470683		22.8333	0.213967
							22.8667	44.404		22.8667	10.7582											22.8667	-0.229036					22.8667	-43.9429		22.8667	-19.2466		22.8667	17.8216								22.8667	-0.472037		22.8667	0.215045
							22.9	44.2648		22.9	10.7842											22.9	-0.229658					22.9	-43.7807		22.9	-19.1779		22.9	17.5326								22.9	-0.469886		22.9	0.211902
							22.9333	44.1537		22.9333	11.1422											22.9333	-0.238266					22.9333	-43.6869		22.9333	-19.1886		22.9333	17.3505								22.9333	-0.470222		22.9333	0.209918
							22.9667	43.8093		22.9667	10.9258											22.9667	-0.233054					22.9667	-44.4316		22.9667	-19.6343		22.9667	17.3526								22.9667	-0.484266		22.9667	0.20994
							23	43.9646		23	10.7355											23	-0.228494					23	-44.3262		23	-19.7674		23	17.2449								23	-0.488497		23	0.208764
							23.0333	44.2901		23.0333	11.2559											23.0333	-0.241014					23.0333	-43.8209		23.0333	-20.1114		23.0333	17.0533								23.0333	-0.499516		23.0333	0.206669
							23.0667	44.3959		23.0667	11.7639											23.0667	-0.253392					23.0667	-44.1108		23.0667	-20.1221		23.0667	17.1461								23.0667	-0.499864		23.0667	0.207684
							23.1	44.3962		23.1	11.6299											23.1	-0.25011					23.1	-43.7893		23.1	-19.6464		23.1	17.1607								23.1	-0.484648		23.1	0.207844
							23.1333	44.3357		23.1333	11.5536											23.1333	-0.248249					23.1333	-43.307		23.1333	-19.7366		23.1333	17.3227								23.1333	-0.487517		23.1333	0.209614
							23.1667	44.3579		23.1667	11.8039											23.1667	-0.254371					23.1667	-43.7146		23.1667	-19.755		23.1667	17.4231								23.1667	-0.488101		23.1667	0.21071
							23.2	44.558		23.2	11.7409											23.2	-0.252828					23.2	-44.205		23.2	-19.8099		23.2	17.0552								23.2	-0.489851		23.2	0.206689
							23.2333	44.1678		23.2333	11.5645											23.2333	-0.248513					23.2333	-44.1315		23.2333	-19.8976		23.2333	16.9075								23.2333	-0.492653		23.2333	0.20507
							23.2667	44.2715		23.2667	11.5733											23.2667	-0.24873					23.2667	-43.8778		23.2667	-19.8254		23.2667	16.8612								23.2667	-0.490347		23.2667	0.204563
							23.3	44.4932		23.3	11.571											23.3	-0.248672					23.3	-44.0605		23.3	-20.1183		23.3	16.9124								23.3	-0.499741		23.3	0.205125
							23.3333	44.2768		23.3333	11.7434											23.3333	-0.252889					23.3333	-44.0309		23.3333	-20.3096		23.3333	17.047								23.3333	-0.505923		23.3333	0.2066
							23.3667	44.6463		23.3667	12.3478											23.3667	-0.267809					23.3667	-43.9341		23.3667	-20.2565		23.3667	16.8584								23.3667	-0.504204		23.3667	0.204533
							23.4	44.702		23.4	12.3358											23.4	-0.26751					23.4	-43.94		23.4	-20.3674		23.4	17.0747								23.4	-0.507799		23.4	0.206903
							23.4333	44.4818		23.4333	11.9807											23.4333	-0.25872					23.4333	-43.8435		23.4333	-20.1917		23.4333	17.069								23.4333	-0.502108		23.4333	0.206841
							23.4667	44.3786		23.4667	11.7947											23.4667	-0.254147					23.4667	-43.5863		23.4667	-20.0419		23.4667	16.7095								23.4667	-0.49728		23.4667	0.202898
							23.5	44.3507		23.5	11.7371											23.5	-0.252734					23.5	-43.7548		23.5	-20.4476		23.5	16.4853								23.5	-0.510407		23.5	0.20043
							23.5333	43.9661		23.5333	11.7022											23.5333	-0.251879					23.5333	-44.1554		23.5333	-20.4458		23.5333	16.1259								23.5333	-0.510349		23.5333	0.196463
							23.5667	44.0892		23.5667	11.9157											23.5667	-0.257119					23.5667	-44.0858		23.5667	-20.3376		23.5667	16.2302								23.5667	-0.506831		23.5667	0.197616
							23.6	44.8019		23.6	12.2904											23.6	-0.266381					23.6	-44.1754		23.6	-20.5092		23.6	16.6077								23.6	-0.512416		23.6	0.201778
							23.6333	44.5536		23.6333	12.2851											23.6333	-0.26625					23.6333	-44.0936		23.6333	-20.4123		23.6333	16.1684								23.6333	-0.509259		23.6333	0.196933
							23.6667	44.4682		23.6667	12.3315											23.6667	-0.267404					23.6667	-43.9495		23.6667	-20.4467		23.6667	16.18								23.6667	-0.510379		23.6667	0.197061
							23.7	44.6331		23.7	12.2409											23.7	-0.265154					23.7	-43.7559		23.7	-20.6933		23.7	16.5506								23.7	-0.518444		23.7	0.20115
							23.7333	44.4139		23.7333	12.3603											23.7333	-0.26812					23.7333	-44.1116		23.7333	-20.8851		23.7333	16.2941								23.7333	-0.524762		23.7333	0.198321
							23.7667	44.3918		23.7667	12.4677											23.7667	-0.270795					23.7667	-44.3898		23.7667	-20.7625		23.7667	16.3433								23.7667	-0.520718		23.7667	0.198864
							23.8	44.7042		23.8	12.4856											23.8	-0.271241					23.8	-43.7265		23.8	-20.4848		23.8	16.4417								23.8	-0.511621		23.8	0.199951
							23.8333	45.0418		23.8333	12.7766											23.8333	-0.27853					23.8333	-43.7314		23.8333	-20.9455		23.8333	16.0386								23.8333	-0.526757		23.8333	0.195497
							23.8667	45.1614		23.8667	12.8847											23.8667	-0.281252					23.8667	-43.713		23.8667	-21.2821		23.8667	15.8948								23.8667	-0.537964		23.8667	0.193903
							23.9	44.6033		23.9	13.0165											23.9	-0.284578					23.9	-43.5705		23.9	-20.9911		23.9	16.2473								23.9	-0.528267		23.9	0.197804
							23.9333	44.4357		23.9333	12.9597											23.9333	-0.283143					23.9333	-44.2785		23.9333	-21.1488		23.9333	16.1398								23.9333	-0.533511		23.9333	0.196617
							23.9667	44.3558		23.9667	12.8154											23.9667	-0.279507					23.9667	-44.4227		23.9667	-21.0838		23.9667	16.0017								23.9667	-0.531346		23.9667	0.195088
							24	44.4756		24	12.8874											24	-0.28132					24	-44.2768		24	-21.3707		24	16.4732								24	-0.540933		24	0.200297
							24.0333	44.6247		24.0333	12.872											24.0333	-0.280932					24.0333	-44.3982		24.0333	-21.5736		24.0333	16.4651								24.0333	-0.547773		24.0333	0.200207
							24.0667	44.1916		24.0667	12.9539											24.0667	-0.282998					24.0667	-44.029		24.0667	-21.2378		24.0667	15.7569								24.0667	-0.536483		24.0667	0.192374
							24.1	44.1298		24.1	12.9491											24.1	-0.282875					24.1	-43.9084		24.1	-21.2165		24.1	15.2758								24.1	-0.535772		24.1	0.187016
							24.1333	44.8664		24.1333	13.1029											24.1333	-0.286768					24.1333	-44.2304		24.1333	-21.3836		24.1333	15.3965								24.1333	-0.54137		24.1333	0.188362
							24.1667	44.8178		24.1667	13.2389											24.1667	-0.290219					24.1667	-44.1665		24.1667	-21.5402		24.1667	15.6526								24.1667	-0.546644		24.1667	0.191214
							24.2	44.2614		24.2	13.3413											24.2	-0.292828					24.2	-43.9924		24.2	-21.352		24.2	15.7519								24.2	-0.540306		24.2	0.192318
							24.2333	45.0135		24.2333	13.3593											24.2333	-0.293286					24.2333	-44.0678		24.2333	-21.4961		24.2333	15.6084								24.2333	-0.545153		24.2333	0.190723
							24.2667	45.3925		24.2667	13.6104											24.2667	-0.299714					24.2667	-44.2449		24.2667	-21.5737		24.2667	15.8296								24.2667	-0.547775		24.2667	0.193181
							24.3	44.9979		24.3	13.3993											24.3	-0.294307					24.3	-43.8877		24.3	-21.4861		24.3	16.1428								24.3	-0.544819		24.3	0.19665
							24.3333	45.1145		24.3333	13.1452											24.3333	-0.28784					24.3333	-43.8879		24.3333	-21.7608		24.3333	15.7114								24.3333	-0.554122		24.3333	0.191868
							24.3667	45.0296		24.3667	13.2484											24.3667	-0.290461					24.3667	-44.1687		24.3667	-21.8117		24.3667	15.5185								24.3667	-0.555855		24.3667	0.189722
							24.4	44.6003		24.4	13.0429											24.4	-0.285247					24.4	-43.8709		24.4	-21.5636		24.4	15.652								24.4	-0.547433		24.4	0.191208
							24.4333	44.8023		24.4333	13.3747											24.4333	-0.29368					24.4333	-44.0719		24.4333	-21.9071		24.4333	15.4632								24.4333	-0.559111		24.4333	0.189106
							24.4667	44.8056		24.4667	13.2985											24.4667	-0.291737					24.4667	-44.2099		24.4667	-22.4209		24.4667	15.4978								24.4667	-0.576838		24.4667	0.189491
							24.5	44.5128		24.5	13.0369											24.5	-0.285095					24.5	-43.8601		24.5	-22.2871		24.5	15.6839								24.5	-0.572188		24.5	0.191562
							24.5333	44.3668		24.5333	13.1967											24.5333	-0.289147					24.5333	-43.9776		24.5333	-22.1499		24.5333	15.5038								24.5333	-0.56745		24.5333	0.189558
							24.5667	44.4798		24.5667	13.7009											24.5667	-0.302041					24.5667	-43.9676		24.5667	-22.0495		24.5667	15.2003								24.5667	-0.56399		24.5667	0.186172
							24.6	44.7326		24.6	13.9007											24.6	-0.307195					24.6	-43.9786		24.6	-21.8819		24.6	15.0413								24.6	-0.558251		24.6	0.184394
							24.6333	44.9018		24.6333	13.5175											24.6333	-0.297331					24.6333	-44.0597		24.6333	-21.9		24.6333	14.9905								24.6333	-0.558869		24.6333	0.183825
							24.6667	45.1576		24.6667	13.3679											24.6667	-0.293506					24.6667	-44.0271		24.6667	-22.1822		24.6667	14.9125								24.6667	-0.568563		24.6667	0.182951
							24.7	45.278		24.7	13.6879											24.7	-0.301706					24.7	-43.9392		24.7	-22.3313		24.7	15.1278								24.7	-0.573723		24.7	0.185362
							24.7333	44.6127		24.7333	14.1073											24.7333	-0.312555					24.7333	-43.8113		24.7333	-22.3276		24.7333	15.2199								24.7333	-0.573595		24.7333	0.186391
							24.7667	44.5555		24.7667	14.0739											24.7667	-0.311686					24.7667	-44.0512		24.7667	-22.1182		24.7667	14.9165								24.7667	-0.566356		24.7667	0.182995
							24.8	45.1262		24.8	13.9244											24.8	-0.307808					24.8	-44.0143		24.8	-22.1071		24.8	14.6847								24.8	-0.565973		24.8	0.180393
							24.8333	45.3423		24.8333	13.8238											24.8333	-0.305209					24.8333	-43.939		24.8333	-22.8118		24.8333	14.8092								24.8333	-0.590536		24.8333	0.181792
							24.8667	45.6711		24.8667	13.896											24.8667	-0.307074					24.8667	-43.9819		24.8667	-23.0514		24.8667	14.8628								24.8667	-0.599027		24.8667	0.182394
							24.9	45.3295		24.9	13.9712											24.9	-0.309022					24.9	-44.2229		24.9	-22.6606		24.9	14.8518								24.9	-0.585216		24.9	0.18227
							24.9333	44.9592		24.9333	14.0734											24.9333	-0.311674					24.9333	-44.1273		24.9333	-22.6605		24.9333	15.0028								24.9333	-0.585211		24.9333	0.183962
							24.9667	44.8862		24.9667	14.2749											24.9667	-0.316922					24.9667	-44.0588		24.9667	-22.3612		24.9667	14.9362								24.9667	-0.574762		24.9667	0.183217
							25	45.1522		25	14.045											25	-0.310936					25	-44.2692		25	-22.3656		25	14.6995								25	-0.574913		25	0.18056
							25.0333	45.5014		25.0333	13.7579											25.0333	-0.303508					25.0333	-44.0827		25.0333	-22.4831		25.0333	14.4233								25.0333	-0.579003		25.0333	0.177451
							25.0667	45.1505		25.0667	14.0709											25.0667	-0.311608					25.0667	-43.7384		25.0667	-22.3806		25.0667	14.2854								25.0667	-0.575434		25.0667	0.175895
							25.1	45.0531		25.1	14.3917											25.1	-0.31998					25.1	-43.8307		25.1	-22.9282		25.1	14.6936								25.1	-0.594652		25.1	0.180493
							25.1333	45.1813		25.1333	14.5435											25.1333	-0.323964					25.1333	-43.9342		25.1333	-23.2879		25.1333	14.701								25.1333	-0.607478		25.1333	0.180576
							25.1667	44.7513		25.1667	14.6706											25.1667	-0.327312					25.1667	-43.9994		25.1667	-22.919		25.1667	14.4457								25.1667	-0.594328		25.1667	0.177703
							25.2	44.9081		25.2	14.603											25.2	-0.32553					25.2	-44.4397		25.2	-22.5796		25.2	14.4241								25.2	-0.582374		25.2	0.17746
							25.2333	45.5717		25.2333	14.5982											25.2333	-0.325404					25.2333	-44.592		25.2333	-22.8655		25.2333	14.0916								25.2333	-0.592432		25.2333	0.173704
							25.2667	45.3182		25.2667	14.6716											25.2667	-0.327339					25.2667	-44.4476		25.2667	-23.3138		25.2667	13.872								25.2667	-0.608408		25.2667	0.171217
							25.3	44.6818		25.3	14.5098											25.3	-0.323079					25.3	-44.0931		25.3	-23.098		25.3	14.2553								25.3	-0.600686		25.3	0.175555
							25.3333	44.8326		25.3333	14.3696											25.3333	-0.319399					25.3333	-44.0112		25.3333	-22.8297		25.3333	14.3945								25.3333	-0.591169		25.3333	0.177126
							25.3667	45.2775		25.3667	14.3384											25.3667	-0.318583					25.3667	-44.0609		25.3667	-22.7021		25.3667	14.2104								25.3667	-0.586671		25.3667	0.175047
							25.4	45.2311		25.4	14.0383											25.4	-0.31076					25.4	-44.1581		25.4	-22.882		25.4	14.2819								25.4	-0.593017		25.4	0.175855
							25.4333	45.1404		25.4333	13.9207											25.4333	-0.307712					25.4333	-44.0148		25.4333	-23.3797		25.4333	14.1687								25.4333	-0.610777		25.4333	0.174577
							25.4667	45.1796		25.4667	14.4041											25.4667	-0.320303					25.4667	-44.0003		25.4667	-23.3806		25.4667	14.0989								25.4667	-0.610811		25.4667	0.173788
							25.5	45.3075		25.5	14.8613											25.5	-0.332361					25.5	-44.0755		25.5	-23.4906		25.5	13.8782								25.5	-0.614782		25.5	0.171287
							25.5333	45.264		25.5333	15.1111											25.5333	-0.339009					25.5333	-44.1972		25.5333	-23.8297		25.5333	13.9094								25.5333	-0.627115		25.5333	0.171641
							25.5667	44.9888		25.5667	15.0981											25.5667	-0.338661					25.5667	-44.5487		25.5667	-23.4405		25.5667	14.0402								25.5667	-0.612971		25.5667	0.173123
							25.6	44.9986		25.6	15.006											25.6	-0.336207					25.6	-44.1059		25.6	-23.2397		25.6	13.7803								25.6	-0.605751		25.6	0.170176
							25.6333	45.3857		25.6333	14.9918											25.6333	-0.335829					25.6333	-44.1567		25.6333	-23.5219		25.6333	13.7322								25.6333	-0.615913		25.6333	0.169629
							25.6667	45.4202		25.6667	15.1971											25.6667	-0.341307					25.6667	-44.2365		25.6667	-23.4753		25.6667	13.8712								25.6667	-0.614228		25.6667	0.171208
							25.7	45.1457		25.7	15.1098											25.7	-0.338973					25.7	-44.111		25.7	-24.026		25.7	14.0769								25.7	-0.634328		25.7	0.173538
							25.7333	45.1583		25.7333	14.6893											25.7333	-0.327808					25.7333	-44.3994		25.7333	-24.2038		25.7333	13.8748								25.7333	-0.640902		25.7333	0.171248
							25.7667	45.3311		25.7667	14.66											25.7667	-0.327034					25.7667	-44.0474		25.7667	-23.8814		25.7667	13.7072								25.7667	-0.629008		25.7667	0.169345
							25.8	45.3489		25.8	14.8368											25.8	-0.331709					25.8	-43.8533		25.8	-23.8594		25.8	13.7145								25.8	-0.628203		25.8	0.169428
							25.8333	45.2852		25.8333	15.3721											25.8333	-0.346005					25.8333	-44.2257		25.8333	-23.8305		25.8333	13.567								25.8333	-0.627144		25.8333	0.16775
							25.8667	45.4408		25.8667	15.2543											25.8667	-0.34284					25.8667	-44.528		25.8667	-23.9073		25.8667	13.5828								25.8667	-0.629959		25.8667	0.16793
							25.9	45.6819		25.9	14.9975											25.9	-0.33598					25.9	-44.351		25.9	-24.0892		25.9	13.5062								25.9	-0.636658		25.9	0.167059
							25.9333	45.7508		25.9333	15.3847											25.9333	-0.346342					25.9333	-44.128		25.9333	-24.2294		25.9333	13.3994								25.9333	-0.641852		25.9333	0.165841
							25.9667	45.5873		25.9667	15.568											25.9667	-0.351285					25.9667	-44.2309		25.9667	-24.2169		25.9667	13.4116								25.9667	-0.641387		25.9667	0.16598
							26	45.101		26	15.6386											26	-0.353197					26	-44.25		26	-24.0403		26	13.3985								26	-0.634854		26	0.16583
							26.0333	45.1019		26.0333	15.4714											26.0333	-0.348678					26.0333	-44.2291		26.0333	-24.1998		26.0333	13.5225								26.0333	-0.640756		26.0333	0.167244
							26.0667	45.3475		26.0667	15.4764											26.0667	-0.348812					26.0667	-44.0354		26.0667	-24.1883		26.0667	13.7663								26.0667	-0.640329		26.0667	0.170017
							26.1	45.3793		26.1	15.8452											26.1	-0.358808					26.1	-43.8828		26.1	-24.1312		26.1	13.6547								26.1	-0.638213		26.1	0.168748
							26.1333	45.1189		26.1333	15.6719											26.1333	-0.354099					26.1333	-44.2118		26.1333	-24.1929		26.1333	13.3735								26.1333	-0.640497		26.1333	0.165546
							26.1667	44.8844		26.1667	15.5897											26.1667	-0.351873					26.1667	-44.6044		26.1667	-24.2736		26.1667	13.0986								26.1667	-0.643494		26.1667	0.162405
							26.2	45.0939		26.2	15.6362											26.2	-0.353132					26.2	-44.5641		26.2	-24.4984		26.2	12.8878								26.2	-0.651896		26.2	0.159989
							26.2333	45.3585		26.2333	15.7711											26.2333	-0.356792					26.2333	-44.2836		26.2333	-24.5323		26.2333	13.0008								26.2333	-0.653168		26.2333	0.161285
							26.2667	45.5751		26.2667	16.1766											26.2667	-0.367876					26.2667	-44.2109		26.2667	-24.5407		26.2667	12.9732								26.2667	-0.653483		26.2667	0.160968
							26.3	45.5119		26.3	15.9902											26.3	-0.362766					26.3	-44.5197		26.3	-24.6052		26.3	12.6843								26.3	-0.655911		26.3	0.157652
							26.3333	45.4325		26.3333	15.8718											26.3333	-0.359533					26.3333	-44.4713		26.3333	-24.4706		26.3333	12.8642								26.3333	-0.650855		26.3333	0.159719
							26.3667	45.6568		26.3667	15.8908											26.3667	-0.36005					26.3667	-44.2076		26.3667	-24.58		26.3667	13.2766								26.3667	-0.654961		26.3667	0.16444
							26.4	45.553		26.4	15.6682											26.4	-0.353997					26.4	-44.3614		26.4	-24.7875		26.4	13.4288								26.4	-0.662802		26.4	0.166176
							26.4333	45.5107		26.4333	15.8654											26.4333	-0.359359					26.4333	-44.2419		26.4333	-24.8135		26.4333	13.332								26.4333	-0.663788		26.4333	0.165072
							26.4667	45.4205		26.4667	16.1626											26.4667	-0.367492					26.4667	-44.0141		26.4667	-24.976		26.4667	13.0428								26.4667	-0.669979		26.4667	0.161765
							26.5	45.1788		26.5	15.9022											26.5	-0.360362					26.5	-44.148		26.5	-25.0139		26.5	12.9683								26.5	-0.671425		26.5	0.160913
							26.5333	45.2448		26.5333	16.1323											26.5333	-0.366659					26.5333	-44.219		26.5333	-24.7764		26.5333	13.075								26.5333	-0.662381		26.5333	0.162134
							26.5667	45.3418		26.5667	16.0927											26.5667	-0.365574					26.5667	-44.2082		26.5667	-24.8309		26.5667	12.5801								26.5667	-0.664449		26.5667	0.156454
							26.6	45.4584		26.6	16.2342											26.6	-0.369461					26.6	-44.0735		26.6	-25.0814		26.6	12.4095								26.6	-0.67401		26.6	0.154487
							26.6333	45.6829		26.6333	16.6421											26.6333	-0.380755					26.6333	-44.1504		26.6333	-25.0605		26.6333	12.6776								26.6333	-0.67321		26.6333	0.157575
							26.6667	45.5193		26.6667	16.3837											26.6667	-0.373585					26.6667	-44.1642		26.6667	-25.2538		26.6667	12.7737								26.6667	-0.680645		26.6667	0.158679
							26.7	45.2788		26.7	16.3875											26.7	-0.373691					26.7	-43.7767		26.7	-24.9859		26.7	12.5311								26.7	-0.670358		26.7	0.155889
							26.7333	45.4214		26.7333	16.2472											26.7333	-0.369818					26.7333	-43.8255		26.7333	-24.54		26.7333	12.3702								26.7333	-0.653458		26.7333	0.154034
							26.7667	45.6412		26.7667	16.5349											26.7667	-0.377775					26.7667	-44.2385		26.7667	-24.596		26.7667	12.5618								26.7667	-0.655563		26.7667	0.156242
							26.8	46.0618		26.8	16.9575											26.8	-0.389575					26.8	-44.5813		26.8	-24.9563		26.8	12.218								26.8	-0.669225		26.8	0.152275
							26.8333	45.8284		26.8333	16.7441											26.8333	-0.383598					26.8333	-44.4135		26.8333	-25.1579		26.8333	12.2939								26.8333	-0.676953		26.8333	0.153152
							26.8667	45.6875		26.8667	16.6089											26.8667	-0.379831					26.8667	-44.0588		26.8667	-25.3127		26.8667	12.7563								26.8667	-0.682923		26.8667	0.15848
							26.9	45.9856		26.9	16.5522											26.9	-0.378254					26.9	-44.1975		26.9	-25.641		26.9	12.4617								26.9	-0.695711		26.9	0.155089
							26.9333	45.602		26.9333	16.8702											26.9333	-0.387127					26.9333	-44.3948		26.9333	-25.606		26.9333	12.1656								26.9333	-0.694342		26.9333	0.15167
							26.9667	45.3188		26.9667	17.2366											26.9667	-0.397447					26.9667	-44.3844		26.9667	-25.4273		26.9667	12.5535								26.9667	-0.687369		26.9667	0.156147
							27	45.4788		27	17.1916											27	-0.396174					27	-44.2719		27	-25.6529		27	12.5968								27	-0.696178		27	0.156645
							27.0333	45.5418		27.0333	17.0828											27.0333	-0.393101					27.0333	-43.934		27.0333	-25.8434		27.0333	12.4488								27.0333	-0.703679		27.0333	0.15494
							27.0667	45.6362		27.0667	16.6678											27.0667	-0.38147					27.0667	-43.9254		27.0667	-25.468		27.0667	12.3905								27.0667	-0.688952		27.0667	0.154268
							27.1	45.6598		27.1	16.6864											27.1	-0.381988					27.1	-44.0512		27.1	-25.3366		27.1	12.0282								27.1	-0.683848		27.1	0.150079
							27.1333	45.7619		27.1333	16.9667											27.1333	-0.389833					27.1333	-43.9445		27.1333	-25.3697		27.1333	12.0227								27.1333	-0.685133		27.1333	0.150015
							27.1667	45.7009		27.1667	16.9417											27.1667	-0.389132					27.1667	-44.3423		27.1667	-25.6537		27.1667	12.0698								27.1667	-0.69621		27.1667	0.150561
							27.2	45.6497		27.2	17.1435											27.2	-0.394815					27.2	-44.9992		27.2	-25.928		27.2	11.733								27.2	-0.707025		27.2	0.146653
							27.2333	45.7406		27.2333	17.3526											27.2333	-0.400736					27.2333	-44.7913		27.2333	-25.6257		27.2333	11.581								27.2333	-0.695113		27.2333	0.144884
							27.2667	46.0926		27.2667	17.1929											27.2667	-0.39621					27.2667	-44.3317		27.2667	-25.4685		27.2667	11.6447								27.2667	-0.688973		27.2667	0.145626
							27.3	46.2923		27.3	17.0397											27.3	-0.391887					27.3	-44.5513		27.3	-25.7761		27.3	11.7253								27.3	-0.701021		27.3	0.146563
							27.3333	45.9087		27.3333	17.1358											27.3333	-0.394597					27.3333	-44.4991		27.3333	-26.1258		27.3333	12.0928								27.3333	-0.714897		27.3333	0.150827
							27.3667	45.9079		27.3667	17.2111											27.3667	-0.396725					27.3667	-44.3499		27.3667	-26.0854		27.3667	12.2933								27.3667	-0.713285		27.3667	0.153146
							27.4	46.0211		27.4	17.0055											27.4	-0.390925					27.4	-44.2283		27.4	-25.9037		27.4	12.0088								27.4	-0.706062		27.4	0.149854
							27.4333	46.0548		27.4333	17.0913											27.4333	-0.393341					27.4333	-43.8372		27.4333	-25.8967		27.4333	11.6182								27.4333	-0.705784		27.4333	0.145318
							27.4667	46.0574		27.4667	17.19											27.4667	-0.396127					27.4667	-44.0885		27.4667	-26.0189		27.4667	11.5687								27.4667	-0.710636		27.4667	0.144741
							27.5	45.8657		27.5	17.1663											27.5	-0.395459					27.5	-44.301		27.5	-25.991		27.5	11.7225								27.5	-0.709526		27.5	0.146531
							27.5333	45.5933		27.5333	17.4397											27.5333	-0.403212					27.5333	-44.2482		27.5333	-26.0848		27.5333	11.5094								27.5333	-0.713264		27.5333	0.14405
							27.5667	45.5024		27.5667	17.4383											27.5667	-0.403174					27.5667	-44.3039		27.5667	-25.9773		27.5667	11.1174								27.5667	-0.708981		27.5667	0.139471
							27.6	45.5608		27.6	17.149											27.6	-0.39497					27.6	-44.1066		27.6	-25.8874		27.6	10.7267								27.6	-0.705418		27.6	0.134885
							27.6333	45.6127		27.6333	17.1769											27.6333	-0.395757					27.6333	-44.0168		27.6333	-26.038		27.6333	10.8977								27.6333	-0.711399		27.6333	0.136894
							27.6667	45.8299		27.6667	17.1976											27.6667	-0.396344					27.6667	-44.3803		27.6667	-26.0271		27.6667	11.324								27.6667	-0.710961		27.6667	0.141886
							27.7	45.9037		27.7	17.3925											27.7	-0.401871					27.7	-44.5977		27.7	-26.0754		27.7	11.4477								27.7	-0.712887		27.7	0.143331
							27.7333	45.6833		27.7333	17.769											27.7333	-0.412635					27.7333	-44.2699		27.7333	-26.4985		27.7333	11.171								27.7333	-0.729902		27.7333	0.140098
							27.7667	45.8834		27.7667	17.6111											27.7667	-0.408106					27.7667	-44.3149		27.7667	-26.8153		27.7667	11.0384								27.7667	-0.742836		27.7667	0.138545
							27.8	46.0521		27.8	17.5616											27.8	-0.406691					27.8	-44.4482		27.8	-26.6577		27.8	11.3247								27.8	-0.736381		27.8	0.141895
							27.8333	45.519		27.8333	17.657											27.8333	-0.409421					27.8333	-44.0914		27.8333	-26.8061		27.8333	10.977								27.8333	-0.742459		27.8333	0.137825
							27.8667	45.3023		27.8667	17.8529											27.8667	-0.415051					27.8667	-43.9918		27.8667	-26.7178		27.8667	10.9534								27.8667	-0.738838		27.8667	0.137548
							27.9	45.7805		27.9	18.0441											27.9	-0.420575					27.9	-44.2958		27.9	-26.5136		27.9	11.0718								27.9	-0.730516		27.9	0.138936
							27.9333	46.0509		27.9333	17.6955											27.9333	-0.410526					27.9333	-44.2145		27.9333	-26.639		27.9333	10.8796								27.9333	-0.735619		27.9333	0.136682
							27.9667	45.879		27.9667	17.5766											27.9667	-0.40712					27.9667	-44.5897		27.9667	-26.5258		27.9667	10.7729								27.9667	-0.731011		27.9667	0.135429
							28	45.9015		28	17.8058											28	-0.413695					28	-44.7536		28	-26.583		28	10.7786								28	-0.733335		28	0.135495
							28.0333	46.0581		28.0333	17.7857											28.0333	-0.413114					28.0333	-44.3783		28.0333	-26.7492		28.0333	10.8694								28.0333	-0.740127		28.0333	0.136562
							28.0667	45.9817		28.0667	17.9728											28.0667	-0.418512					28.0667	-44.389		28.0667	-26.7019		28.0667	10.7521								28.0667	-0.738187		28.0667	0.135184
							28.1	45.8518		28.1	18.0104											28.1	-0.419598					28.1	-44.3783		28.1	-26.4782		28.1	10.7861								28.1	-0.729082		28.1	0.135584
							28.1333	45.8714		28.1333	17.6											28.1333	-0.407788					28.1333	-44.3202		28.1333	-26.5358		28.1333	10.6755								28.1333	-0.731419		28.1333	0.134283
							28.1667	45.9653		28.1667	17.7492											28.1667	-0.412068					28.1667	-44.2996		28.1667	-26.6802		28.1667	10.6859								28.1667	-0.7373		28.1667	0.134405
							28.2	45.8546		28.2	18.1554											28.2	-0.423804					28.2	-44.6152		28.2	-26.8947		28.2	10.7548								28.2	-0.746104		28.2	0.135215
							28.2333	45.9215		28.2333	18.1118											28.2333	-0.422539					28.2333	-44.2743		28.2333	-26.9132		28.2333	10.6724								28.2333	-0.746869		28.2333	0.134246
							28.2667	46.21		28.2667	18.0915											28.2667	-0.421949					28.2667	-44.4954		28.2667	-26.7047		28.2667	10.6475								28.2667	-0.738304		28.2667	0.133953
							28.3	45.9614		28.3	18.345											28.3	-0.429332					28.3	-44.7222		28.3	-26.7965		28.3	10.5184								28.3	-0.742063		28.3	0.132432
							28.3333	45.654		28.3333	18.274											28.3333	-0.42726					28.3333	-44.2938		28.3333	-26.8038		28.3333	10.3903								28.3333	-0.742363		28.3333	0.13092
							28.3667	45.5351		28.3667	18.3644											28.3667	-0.429898					28.3667	-44.2908		28.3667	-27.2265		28.3667	10.5486								28.3667	-0.75988		28.3667	0.132788
							28.4	45.8598		28.4	18.4894											28.4	-0.433563					28.4	-44.3556		28.4	-27.14		28.4	10.8676								28.4	-0.756269		28.4	0.136541
							28.4333	46.0841		28.4333	18.2231											28.4333	-0.425776					28.4333	-44.301		28.4333	-26.9127		28.4333	10.847								28.4333	-0.74685		28.4333	0.136299
							28.4667	46.0588		28.4667	18.3694											28.4667	-0.430044					28.4667	-44.1106		28.4667	-27.2571		28.4667	10.3942								28.4667	-0.76116		28.4667	0.130966
							28.5	45.8261		28.5	18.3331											28.5	-0.428985					28.5	-44.2925		28.5	-27.5303		28.5	10.068								28.5	-0.77266		28.5	0.127106
							28.5333	45.9451		28.5333	18.2924											28.5333	-0.427797					28.5333	-44.5082		28.5333	-27.7166		28.5333	10.0451								28.5333	-0.780577		28.5333	0.126835
							28.5667	46.5599		28.5667	18.5655											28.5667	-0.435798					28.5667	-44.5165		28.5667	-27.4827		28.5667	10.3019								28.5667	-0.770647		28.5667	0.129876
							28.6	46.276		28.6	18.7172											28.6	-0.440271					28.6	-44.7249		28.6	-27.173		28.6	10.3152								28.6	-0.757647		28.6	0.130032
							28.6333	46.0454		28.6333	18.8324											28.6333	-0.443682					28.6333	-44.8865		28.6333	-27.2913		28.6333	10.1032								28.6333	-0.762593		28.6333	0.127524
							28.6667	45.9686		28.6667	18.7195											28.6667	-0.440339					28.6667	-44.7142		28.6667	-27.6142		28.6667	10.0611								28.6667	-0.776215		28.6667	0.127025
							28.7	45.8248		28.7	19.2215											28.7	-0.455286					28.7	-44.5265		28.7	-27.5131		28.7	10.2886								28.7	-0.771929		28.7	0.129718
							28.7333	45.9501		28.7333	19.3601											28.7333	-0.459453					28.7333	-44.3735		28.7333	-27.3061		28.7333	10.5562								28.7333	-0.763213		28.7333	0.132877
							28.7667	45.7574		28.7667	18.7104											28.7667	-0.440071					28.7667	-44.3552		28.7667	-27.7956		28.7667	10.3003								28.7667	-0.783953		28.7667	0.129856
							28.8	45.9835		28.8	18.5888											28.8	-0.436483					28.8	-44.4189		28.8	-27.8202		28.8	9.99438								28.8	-0.785006		28.8	0.126233
							28.8333	45.8417		28.8333	18.6934											28.8333	-0.43957					28.8333	-44.4828		28.8333	-27.6288		28.8333	9.7144								28.8333	-0.776836		28.8333	0.122905
							28.8667	45.879		28.8667	18.9134											28.8667	-0.446087					28.8667	-44.294		28.8667	-28.0009		28.8667	9.75357								28.8667	-0.792781		28.8667	0.123371
							28.9	46.0639		28.9	19.29											28.9	-0.457344					28.9	-44.4478		28.9	-27.8079		28.9	9.86095								28.9	-0.784481		28.9	0.124648
							28.9333	45.8		28.9333	19.1861											28.9333	-0.454225					28.9333	-44.6045		28.9333	-27.5624		28.9333	9.76923								28.9333	-0.774019		28.9333	0.123558
							28.9667	45.8876		28.9667	19.1608											28.9667	-0.453468					28.9667	-44.7421		28.9667	-27.8996		28.9667	9.50238								28.9667	-0.788418		28.9667	0.120378
							29	45.8323		29	19.3389											29	-0.458815					29	-44.8704		29	-28.0357		29	9.54469								29	-0.794286		29	0.120883
							29.0333	45.8491		29.0333	19.2135											29.0333	-0.455045					29.0333	-44.93		29.0333	-27.9578		29.0333	9.82862								29.0333	-0.790923		29.0333	0.124264
							29.0667	45.6527		29.0667	19.3289											29.0667	-0.458514					29.0667	-44.9307		29.0667	-28.2952		29.0667	9.86832								29.0667	-0.805578		29.0667	0.124736
							29.1	45.7098		29.1	18.9908											29.1	-0.448389					29.1	-44.5459		29.1	-28.1154		29.1	9.73495								29.1	-0.797741		29.1	0.12315
							29.1333	45.7916		29.1333	18.959											29.1333	-0.447444					29.1333	-44.7553		29.1333	-28.1301		29.1333	9.37323								29.1333	-0.798381		29.1333	0.118835
							29.1667	46.0412		29.1667	19.219											29.1667	-0.455212					29.1667	-44.9199		29.1667	-28.0813		29.1667	9.49762								29.1667	-0.796263		29.1667	0.120321
							29.2	46.4113		29.2	19.2953											29.2	-0.457502					29.2	-44.5913		29.2	-28.0378		29.2	9.79032								29.2	-0.794379		29.2	0.123809
							29.2333	46.1153		29.2333	19.4223											29.2333	-0.461329					29.2333	-44.6254		29.2333	-28.24		29.2333	9.64785								29.2333	-0.803165		29.2333	0.122113
							29.2667	45.7837		29.2667	19.3742											29.2667	-0.459877					29.2667	-44.8167		29.2667	-28.2847		29.2667	9.47566								29.2667	-0.805119		29.2667	0.120059
							29.3	46.0316		29.3	19.5751											29.3	-0.465951					29.3	-44.6763		29.3	-28.7366		29.3	9.49374								29.3	-0.825079		29.3	0.120275
							29.3333	45.772		29.3333	19.6746											29.3333	-0.468973					29.3333	-44.4205		29.3333	-28.7996		29.3333	9.45511								29.3333	-0.827891		29.3333	0.119814
							29.3667	45.8794		29.3667	20.1521											29.3667	-0.4836					29.3667	-44.386		29.3667	-28.7817		29.3667	9.52654								29.3667	-0.827095		29.3667	0.120666
							29.4	46.221		29.4	20.0138											29.4	-0.479342					29.4	-44.3521		29.4	-28.3372		29.4	9.43322								29.4	-0.807417		29.4	0.119552
							29.4333	45.9743		29.4333	19.6094											29.4333	-0.466992					29.4333	-44.5122		29.4333	-28.2112		29.4333	9.16703								29.4333	-0.801909		29.4333	0.116367
							29.4667	45.7955		29.4667	19.7298											29.4667	-0.470653					29.4667	-44.8108		29.4667	-28.5198		29.4667	9.22233								29.4667	-0.815452		29.4667	0.11703
							29.5	45.6856		29.5	19.5798											29.5	-0.466094					29.5	-44.7792		29.5	-28.3813		29.5	9.29939								29.5	-0.809353		29.5	0.117952
							29.5333	46.4165		29.5333	19.5629											29.5333	-0.465579					29.5333	-44.6769		29.5333	-28.6321		29.5333	9.40396								29.5333	-0.820428		29.5333	0.119203
							29.5667	46.6652		29.5667	19.6635											29.5667	-0.468633					29.5667	-44.697		29.5667	-28.645		29.5667	9.1134								29.5667	-0.821002		29.5667	0.115724
							29.6	46.2344		29.6	20.2592											29.6	-0.486911					29.6	-44.6633		29.6	-28.3023		29.6	8.637								29.6	-0.805889		29.6	0.109995
							29.6333	45.9405		29.6333	20.4633											29.6333	-0.49325					29.6333	-44.5246		29.6333	-28.7217		29.6333	8.8286								29.6333	-0.824414		29.6333	0.112304
							29.6667	45.8448		29.6667	19.9655											29.6667	-0.477857					29.6667	-44.3218		29.6667	-28.8275		29.6667	9.12391								29.6667	-0.829144		29.6667	0.11585
							29.7	46.3888		29.7	19.8191											29.7	-0.473377					29.7	-44.498		29.7	-28.5666		29.7	9.20726								29.7	-0.817522		29.7	0.116849
							29.7333	46.3508		29.7333	20.1897											29.7333	-0.484762					29.7333	-44.7987		29.7333	-28.6233		29.7333	8.75349								29.7333	-0.820036		29.7333	0.111399
							29.7667	45.9547		29.7667	20.1987											29.7667	-0.48504					29.7667	-44.9493		29.7667	-28.3892		29.7667	8.60553								29.7667	-0.8097		29.7667	0.109616
							29.8	46.256		29.8	19.8641											29.8	-0.474751					29.8	-44.8694		29.8	-28.5322		29.8	9.05603								29.8	-0.815999		29.8	0.115036
							29.8333	46.3385		29.8333	20.0091											29.8333	-0.479196					29.8333	-44.6272		29.8333	-28.5749		29.8333	9.0729								29.8333	-0.817889		29.8333	0.115239
							29.8667	45.8695		29.8667	20.171											29.8667	-0.484184					29.8667	-44.6801		29.8667	-28.8269		29.8667	8.98633								29.8667	-0.829117		29.8667	0.1142
							29.9	45.83		29.9	20.2162											29.9	-0.485579					29.9	-44.7614		29.9	-29.1899		29.9	9.13429								29.9	-0.845508		29.9	0.115975
							29.9333	46.0024		29.9333	20.3781											29.9333	-0.490599					29.9333	-45.0506		29.9333	-28.8702		29.9333	8.7816								29.9333	-0.831056		29.9333	0.111738
							29.9667	45.8575		29.9667	20.0597											29.9667	-0.480752					29.9667	-45.2099		29.9667	-28.7636		29.9667	8.64811								29.9667	-0.826284		29.9667	0.11013
							30	46.1042		30	19.7223											30	-0.470423					30	-44.627		30	-28.9023		30	8.7405								30	-0.832499		30	0.111243
							30.0333	46.2963		30.0333	19.9733											30.0333	-0.478098					30.0333	-44.2832		30.0333	-28.8769		30.0333	8.31591								30.0333	-0.831357		30.0333	0.106116
							30.0667	46.3748		30.0667	20.3384											30.0667	-0.489367					30.0667	-44.8351		30.0667	-28.9391		30.0667	8.45409								30.0667	-0.834153		30.0667	0.107787
							30.1	46.0771		30.1	20.4522											30.1	-0.492904					30.1	-45.1521		30.1	-29.0973		30.1	8.63164								30.1	-0.841301		30.1	0.109931
							30.1333	45.9158		30.1333	20.5157											30.1333	-0.494884					30.1333	-44.8882		30.1333	-29.2505		30.1333	8.62233								30.1333	-0.848271		30.1333	0.109819
							30.1667	45.9612		30.1667	20.5279											30.1667	-0.495266					30.1667	-44.542		30.1667	-29.04		30.1667	8.5185								30.1667	-0.838708		30.1667	0.108565
							30.2	46.092		30.2	20.2519											30.2	-0.486684					30.2	-44.1846		30.2	-29.1477		30.2	8.24635								30.2	-0.843589		30.2	0.105273
							30.2333	46.4185		30.2333	20.2088											30.2333	-0.485352					30.2333	-44.2108		30.2333	-29.7525		30.2333	8.32334								30.2333	-0.871462		30.2333	0.106206
							30.2667	46.4512		30.2667	20.3769											30.2667	-0.490563					30.2667	-44.4994		30.2667	-29.1529		30.2667	8.31738								30.2667	-0.843827		30.2667	0.106134
							30.3	46.6662		30.3	20.4593											30.3	-0.493125					30.3	-44.3286		30.3	-28.9991		30.3	8.31979								30.3	-0.836857		30.3	0.106163
							30.3333	46.2411		30.3333	20.7618											30.3333	-0.502595					30.3333	-44.1588		30.3333	-29.3531		30.3333	8.51535								30.3333	-0.852968		30.3333	0.108527
							30.3667	45.766		30.3667	20.8452											30.3667	-0.505222					30.3667	-44.155		30.3667	-29.199		30.3667	8.25338								30.3667	-0.845926		30.3667	0.105358
							30.4	46.0085		30.4	20.8032											30.4	-0.503899					30.4	-44.5859		30.4	-29.4409		30.4	7.86521								30.4	-0.857006		30.4	0.100644
							30.4333	46.2604		30.4333	20.9718											30.4333	-0.509222					30.4333	-44.9391		30.4333	-29.6625		30.4333	7.85021								30.4333	-0.867265		30.4333	0.100462
							30.4667	46.5014		30.4667	20.9593											30.4667	-0.508828					30.4667	-44.7814		30.4667	-29.3239		30.4667	7.79906								30.4667	-0.85163		30.4667	0.0998387
							30.5	46.5247		30.5	20.8562											30.5	-0.50557					30.5	-44.6119		30.5	-29.431		30.5	7.57358								30.5	-0.856549		30.5	0.0970878
							30.5333	46.0275		30.5333	20.8884											30.5333	-0.506586					30.5333	-44.5868		30.5333	-29.9852		30.5333	7.69784								30.5333	-0.882396		30.5333	0.0986047
							30.5667	45.6737		30.5667	20.9622											30.5667	-0.508919					30.5667	-44.8738		30.5667	-29.9384		30.5667	7.77141								30.5667	-0.880188		30.5667	0.0995018
							30.6	46.145		30.6	20.8814											30.6	-0.506364					30.6	-44.8986		30.6	-29.6639		30.6	7.55115								30.6	-0.867331		30.6	0.0968138
							30.6333	46.3488		30.6333	20.965											30.6333	-0.509008					30.6333	-44.531		30.6333	-29.5702		30.6333	7.92406								30.6333	-0.862978		30.6333	0.10136
							30.6667	46.0638		30.6667	21.0547											30.6667	-0.511851					30.6667	-44.4215		30.6667	-29.8288		30.6667	7.88114								30.6667	-0.875035		30.6667	0.100838
							30.7	46.2591		30.7	20.9789											30.7	-0.509447					30.7	-44.7844		30.7	-29.9851		30.7	7.33631								30.7	-0.88239		30.7	0.094185
							30.7333	46.4388		30.7333	21.1362											30.7333	-0.514441					30.7333	-44.9809		30.7333	-29.9647		30.7333	7.37836								30.7333	-0.881429		30.7333	0.0947
							30.7667	46.2787		30.7667	21.281											30.7667	-0.519061					30.7667	-44.987		30.7667	-29.912		30.7667	7.68251								30.7667	-0.878945		30.7667	0.0984176
							30.8	46.419		30.8	21.133											30.8	-0.514338					30.8	-45.2716		30.8	-30.0236		30.8	7.7277								30.8	-0.88421		30.8	0.0989688
							30.8333	46.2993		30.8333	21.3707											30.8333	-0.521932					30.8333	-45.0501		30.8333	-30.0454		30.8333	7.4271								30.8333	-0.885244		30.8333	0.0952967
							30.8667	46.1022		30.8667	21.305											30.8667	-0.519829					30.8667	-44.8963		30.8667	-30.0956		30.8667	7.49391								30.8667	-0.887626		30.8667	0.0961141
							30.9	46.2465		30.9	20.9818											30.9	-0.509538					30.9	-44.4772		30.9	-30.5258		30.9	7.77101								30.9	-0.90827		30.9	0.0994969
							30.9333	46.2919		30.9333	21.3352											30.9333	-0.520794					30.9333	-44.5214		30.9333	-30.3382		30.9333	7.74075								30.9333	-0.899216		30.9333	0.099128
							30.9667	46.2093		30.9667	21.7416											30.9667	-0.533898					30.9667	-44.8661		30.9667	-30.1361		30.9667	7.21025								30.9667	-0.889548		30.9667	0.0926393
							31	46.0972		31	21.4371											31	-0.524062					31	-44.3449		31	-30.2809		31	7.13801								31	-0.896466		31	0.0917524
							31.0333	46.602		31.0333	21.0987											31.0333	-0.513249					31.0333	-44.7109		31.0333	-30.4041		31.0333	7.42013								31.0333	-0.902383		31.0333	0.0952115
							31.0667	46.4612		31.0667	21.2861											31.0667	-0.519222					31.0667	-44.873		31.0667	-30.4201		31.0667	6.99126								31.0667	-0.903158		31.0667	0.0899484
							31.1	45.84		31.1	21.3524											31.1	-0.521344					31.1	-44.5784		31.1	-30.3407		31.1	6.65672								31.1	-0.899335		31.1	0.0858236
							31.1333	46.0411		31.1333	21.1327											31.1333	-0.514329					31.1333	-44.4283		31.1333	-30.566		31.1333	6.99581								31.1333	-0.910219		31.1333	0.0900044
							31.1667	46.377		31.1667	21.2389											31.1667	-0.517716					31.1667	-44.7654		31.1667	-30.3258		31.1667	7.49384								31.1667	-0.898621		31.1667	0.0961132
							31.2	46.3683		31.2	21.4491											31.2	-0.524448					31.2	-45.0865		31.2	-30.2605		31.2	7.02494								31.2	-0.895488		31.2	0.0903627
							31.2333	46.2939		31.2333	21.6315											31.2333	-0.53033					31.2333	-44.9833		31.2333	-30.5473		31.2333	6.65783								31.2333	-0.909312		31.2333	0.0858374
							31.2667	46.1147		31.2667	21.7245											31.2667	-0.533342					31.2667	-44.9291		31.2667	-30.413		31.2667	7.12924								31.2667	-0.902815		31.2667	0.0916447
							31.3	46.2514		31.3	21.6336											31.3	-0.530398					31.3	-44.814		31.3	-30.3702		31.3	6.99996								31.3	-0.900751		31.3	0.0900555
							31.3333	46.6298		31.3333	21.9507											31.3333	-0.540705					31.3333	-44.8215		31.3333	-30.4898		31.3333	6.72266								31.3333	-0.906522		31.3333	0.086638
							31.3667	46.4117		31.3667	22.0022											31.3667	-0.542391					31.3667	-44.9893		31.3667	-30.4754		31.3667	7.11552								31.3667	-0.905829		31.3667	0.0914761
							31.4	46.437		31.4	21.8665											31.4	-0.537958					31.4	-44.9983		31.4	-30.4844		31.4	7.4202								31.4	-0.906263		31.4	0.0952123
							31.4333	46.5655		31.4333	21.7815											31.4333	-0.535194					31.4333	-44.4748		31.4333	-30.6322		31.4333	7.38633								31.4333	-0.913441		31.4333	0.0947976
							31.4667	46.3426		31.4667	21.796											31.4667	-0.535663					31.4667	-44.4203		31.4667	-30.6753		31.4667	6.96415								31.4667	-0.915545		31.4667	0.0896147
							31.5	46.4358		31.5	22.0802											31.5	-0.544947					31.5	-44.6222		31.5	-30.6539		31.5	6.86754								31.5	-0.914499		31.5	0.088425
							31.5333	46.6386		31.5333	22.2659											31.5333	-0.551058					31.5333	-44.5246		31.5333	-30.952		31.5333	6.94346								31.5333	-0.92915		31.5333	0.0893601
							31.5667	46.4517		31.5667	22.0596											31.5667	-0.54427					31.5667	-44.7531		31.5667	-30.8653		31.5667	6.8348								31.5667	-0.924867		31.5667	0.0880214
							31.6	46.2814		31.6	22.2661											31.6	-0.551064					31.6	-44.7717		31.6	-30.5939		31.6	6.82001								31.6	-0.911577		31.6	0.087839
							31.6333	45.9897		31.6333	22.2163											31.6333	-0.549423					31.6333	-44.7224		31.6333	-30.8002		31.6333	6.63258								31.6333	-0.921664		31.6333	0.0855254
							31.6667	46.059		31.6667	21.906											31.6667	-0.539247					31.6667	-44.651		31.6667	-31.0444		31.6667	6.45523								31.6667	-0.933735		31.6667	0.0833311
							31.7	46.4032		31.7	22.017											31.7	-0.542876					31.7	-44.7441		31.7	-31.116		31.7	6.46338								31.7	-0.9373		31.7	0.0834321
							31.7333	46.5575		31.7333	21.6758											31.7333	-0.531765					31.7333	-44.9002		31.7333	-30.9895		31.7333	6.69196								31.7333	-0.931008		31.7333	0.086259
							31.7667	46.0733		31.7667	21.7424											31.7667	-0.533925					31.7667	-44.8582		31.7667	-30.8187		31.7667	6.6519								31.7667	-0.92257		31.7667	0.0857641
							31.8	46.0654		31.8	22.5189											31.8	-0.559446					31.8	-45.0144		31.8	-30.9741		31.8	6.23203								31.8	-0.930245		31.8	0.0805628
							31.8333	46.7603		31.8333	22.4882											31.8333	-0.558426					31.8333	-45.113		31.8333	-31.1116		31.8333	6.28164								31.8333	-0.93708		31.8333	0.0811787
							31.8667	46.2981		31.8667	22.0072											31.8667	-0.542554					31.8667	-45.064		31.8667	-30.9768		31.8667	6.55695								31.8667	-0.930377		31.8667	0.0845902
							31.9	46.2077		31.9	22.15											31.9	-0.547238					31.9	-44.9188		31.9	-31.1847		31.9	6.44348								31.9	-0.940738		31.9	0.0831856
							31.9333	46.2473		31.9333	22.4156											31.9333	-0.556013					31.9333	-45.0285		31.9333	-31.2885		31.9333	6.33899								31.9333	-0.945949		31.9333	0.0818904
							31.9667	46.0234		31.9667	22.5176											31.9667	-0.559404					31.9667	-45.002		31.9667	-31.2033		31.9667	6.23951								31.9667	-0.941667		31.9667	0.0806557
							32	46.1568		32	22.5739											32	-0.561279					32	-44.697		32	-31.2574		32	6.36318								32	-0.944386		32	0.0821904
							32.0333	46.1761		32.0333	22.6265											32.0333	-0.563036					32.0333	-44.636		32.0333	-31.3952		32.0333	6.03723								32.0333	-0.951336		32.0333	0.0781404
							32.0667	46.4229		32.0667	22.613											32.0667	-0.562583					32.0667	-44.7591		32.0667	-31.3662		32.0667	5.85101								32.0667	-0.94987		32.0667	0.0758192
							32.1	46.7705		32.1	22.4909											32.1	-0.558513					32.1	-45.0369		32.1	-31.2261		32.1	6.18589								32.1	-0.942809		32.1	0.0799896
							32.1333	46.8668		32.1333	22.3872											32.1333	-0.555071					32.1333	-45.2234		32.1333	-31.3677		32.1333	6.3349								32.1333	-0.949944		32.1333	0.0818396
							32.1667	46.5932		32.1667	22.3423											32.1667	-0.553584					32.1667	-44.7769		32.1667	-31.6062		32.1667	6.44027								32.1667	-0.962075		32.1667	0.0831459
							32.2	46.3159		32.2	22.3512											32.2	-0.553879					32.2	-44.8006		32.2	-31.6306		32.2	6.55803								32.2	-0.963323		32.2	0.0846037
							32.2333	46.4351		32.2333	22.5248											32.2333	-0.559642					32.2333	-44.8872		32.2333	-31.4743		32.2333	6.37508								32.2333	-0.955346		32.2333	0.082338
							32.2667	46.9016		32.2667	22.867											32.2667	-0.571103					32.2667	-44.7288		32.2667	-31.3287		32.2667	5.98602								32.2667	-0.947977		32.2667	0.0775026
							32.3	46.8728		32.3	22.6046											32.3	-0.562304					32.3	-44.7881		32.3	-31.4979		32.3	5.62674								32.3	-0.956548		32.3	0.0730166
							32.3333	46.4902		32.3333	22.1468											32.3333	-0.547135					32.3333	-44.8223		32.3333	-31.5134		32.3333	5.54507								32.3333	-0.957336		32.3333	0.071994
							32.3667	46.2162		32.3667	22.239											32.3667	-0.550171					32.3667	-45.1533		32.3667	-31.5834		32.3667	5.79395								32.3667	-0.960908		32.3667	0.0751069
							32.4	45.9278		32.4	22.3383											32.4	-0.553452					32.4	-44.7743		32.4	-31.6958		32.4	5.94888								32.4	-0.966669		32.4	0.0770398
							32.4333	46.0089		32.4333	22.5372											32.4333	-0.560055					32.4333	-44.5925		32.4333	-31.8226		32.4333	5.87191								32.4333	-0.973205		32.4333	0.07608
							32.4667	46.1963		32.4667	22.5786											32.4667	-0.561436					32.4667	-44.9487		32.4667	-31.921		32.4667	5.9433								32.4667	-0.978309		32.4667	0.0769703
							32.5	46.2177		32.5	22.7171											32.5	-0.566067					32.5	-44.9539		32.5	-31.5034		32.5	6.08007								32.5	-0.956824		32.5	0.0786737
							32.5333	46.4455		32.5333	22.7569											32.5333	-0.567401					32.5333	-44.8118		32.5333	-31.7181		32.5333	5.82889								32.5333	-0.967816		32.5333	0.0755431
							32.5667	46.8743		32.5667	22.4929											32.5667	-0.558581					32.5667	-44.6369		32.5667	-32.0126		32.5667	5.78412								32.5667	-0.983083		32.5667	0.0749841
							32.6	46.3499		32.6	22.5977											32.6	-0.562074					32.6	-44.5523		32.6	-31.9492		32.6	5.60029								32.6	-0.97978		32.6	0.0726855
							32.6333	46.1315		32.6333	23.1921											32.6333	-0.582113					32.6333	-44.7237		32.6333	-31.7826		32.6333	5.44932								32.6333	-0.971139		32.6333	0.0707939
							32.6667	46.578		32.6667	23.3382											32.6667	-0.5871					32.6667	-45.0802		32.6667	-31.6148		32.6667	5.65265								32.6667	-0.962514		32.6667	0.0733408
							32.7	46.4898		32.7	23.038											32.7	-0.576879					32.7	-44.9658		32.7	-32.0043		32.7	5.52301								32.7	-0.982653		32.7	0.0717177
							32.7333	46.7402		32.7333	23.004											32.7333	-0.575727					32.7333	-44.9849		32.7333	-32.3364		32.7333	5.2183								32.7333	-1.00015		32.7333	0.0678921
							32.7667	46.6706		32.7667	23.1645											32.7667	-0.581173					32.7667	-45.0956		32.7667	-32.0563		32.7667	5.248								32.7667	-0.98537		32.7667	0.0682657
							32.8	46.3969		32.8	23.3068											32.8	-0.586027					32.8	-45.0638		32.8	-31.9284		32.8	5.48306								32.8	-0.978696		32.8	0.0712169
							32.8333	46.3527		32.8333	23.1774											32.8333	-0.581612					32.8333	-44.8928		32.8333	-32.115		32.8333	5.64949								32.8333	-0.98845		32.8333	0.0733013
							32.8667	46.1941		32.8667	23.2097											32.8667	-0.582713					32.8667	-44.639		32.8667	-32.0573		32.8667	5.75312								32.8667	-0.985426		32.8667	0.0745968
							32.9	46.321		32.9	23.442											32.9	-0.590661					32.9	-44.9724		32.9	-31.918		32.9	5.61541								32.9	-0.978153		32.9	0.0728748
							32.9333	46.6829		32.9333	23.2577											32.9333	-0.584349					32.9333	-45.0852		32.9333	-32.2294		32.9333	5.16235								32.9333	-0.994478		32.9333	0.0671882
							32.9667	47.2391		32.9667	23.318											32.9667	-0.586409					32.9667	-44.9463		32.9667	-32.5574		32.9667	5.07483								32.9667	-1.01196		32.9667	0.0660859
							33	47.1781		33	23.7464											33	-0.601172					33	-45.121		33	-32.5295		33	5.59712								33	-1.01046		33	0.0726458
							33.0333	46.4554		33.0333	23.4839											33.0333	-0.592099					33.0333	-45.0511		33.0333	-32.1337		33.0333	5.49658								33.0333	-0.989432		33.0333	0.0713864
							33.0667	45.8838		33.0667	23.3785											33.0667	-0.588482					33.0667	-44.7853		33.0667	-32.1259		33.0667	5.04308								33.0667	-0.989023		33.0667	0.0656857
							33.1	45.8645		33.1	23.538											33.1	-0.593962					33.1	-44.8057		33.1	-32.5657		33.1	5.21917								33.1	-1.01241		33.1	0.067903
							33.1333	46.2857		33.1333	23.8083											33.1333	-0.603323					33.1333	-44.8563		33.1333	-32.5317		33.1333	5.30695								33.1333	-1.01058		33.1333	0.0690066
							33.1667	46.6887		33.1667	23.8201											33.1667	-0.603732					33.1667	-44.8046		33.1667	-32.4404		33.1667	5.43834								33.1667	-1.00569		33.1667	0.070656
							33.2	46.4528		33.2	23.4789											33.2	-0.591928					33.2	-44.7172		33.2	-32.4975		33.2	5.45787								33.2	-1.00875		33.2	0.0709011
							33.2333	46.2709		33.2333	23.5831											33.2333	-0.595517					33.2333	-44.845		33.2333	-32.4136		33.2333	5.39912								33.2333	-1.00426		33.2333	0.070164
							33.2667	46.7373		33.2667	23.607											33.2667	-0.596344					33.2667	-44.8872		33.2667	-32.319		33.2667	5.08587								33.2667	-0.999227		33.2667	0.066225
							33.3	46.5802		33.3	23.5902											33.3	-0.595764					33.3	-44.8894		33.3	-32.5103		33.3	4.73088								33.3	-1.00944		33.3	0.0617422
							33.3333	46.3731		33.3333	23.7569											33.3333	-0.601536					33.3333	-44.8894		33.3333	-32.7082		33.3333	4.8751								33.3333	-1.02011		33.3333	0.0635658
							33.3667	46.4728		33.3667	23.821											33.3667	-0.603765					33.3667	-45.1328		33.3667	-33.2262		33.3667	4.88041								33.3667	-1.0486		33.3667	0.0636329
							33.4	46.2693		33.4	23.655											33.4	-0.598002					33.4	-45.6111		33.4	-33.3222		33.4	4.69152								33.4	-1.05396		33.4	0.0612439
							33.4333	46.3126		33.4333	23.4245											33.4333	-0.59006					33.4333	-45.6802		33.4333	-33.0116		33.4333	4.50842								33.4333	-1.03669		33.4333	0.0589227
							33.4667	46.3203		33.4667	23.3571											33.4667	-0.587749					33.4667	-45.2765		33.4667	-32.9008		33.4667	4.63826								33.4667	-1.0306		33.4667	0.0605693
							33.5	46.3228		33.5	23.7022											33.5	-0.599639					33.5	-44.9663		33.5	-32.4852		33.5	4.80655								33.5	-1.00809		33.5	0.0626994
							33.5333	46.646		33.5333	23.9872											33.5333	-0.609564					33.5333	-44.7814		33.5333	-32.5083		33.5333	4.66031								33.5333	-1.00933		33.5333	0.0608487
							33.5667	46.6717		33.5667	23.9339											33.5667	-0.607699					33.5667	-44.5531		33.5667	-32.8302		33.5667	4.53849								33.5667	-1.02675		33.5667	0.0593043
							33.6	46.4894		33.6	23.6535											33.6	-0.597951					33.6	-44.6572		33.6	-33.0562		33.6	4.82297								33.6	-1.03916		33.6	0.062907
							33.6333	46.469		33.6333	23.3742											33.6333	-0.588333					33.6333	-44.6925		33.6333	-33.2548		33.6333	4.84305								33.6333	-1.05019		33.6333	0.0631608
							33.6667	46.5342		33.6667	23.4349											33.6667	-0.590417					33.6667	-44.883		33.6667	-33.1412		33.6667	4.48553								33.6667	-1.04387		33.6667	0.0586322
							33.7	46.7562		33.7	23.8455											33.7	-0.604617					33.7	-44.8802		33.7	-32.9311		33.7	4.37096								33.7	-1.03227		33.7	0.0571766
							33.7333	46.8652		33.7333	24.0132											33.7333	-0.610474					33.7333	-45.1507		33.7333	-32.658		33.7333	4.62184								33.7333	-1.01739		33.7333	0.0603612
							33.7667	46.5958		33.7667	24.0242											33.7667	-0.610861					33.7667	-45.2075		33.7667	-32.8039		33.7667	4.69772								33.7667	-1.02531		33.7667	0.0613225
							33.8	46.4855		33.8	24.4599											33.8	-0.626247					33.8	-44.8838		33.8	-32.9835		33.8	4.63827								33.8	-1.03515		33.8	0.0605695
							33.8333	46.7968		33.8333	24.4656											33.8333	-0.626452					33.8333	-44.9216		33.8333	-32.8918		33.8333	4.57792								33.8333	-1.03011		33.8333	0.0598045
							33.8667	46.6532		33.8667	24.1943											33.8667	-0.616841					33.8667	-44.9328		33.8667	-32.6642		33.8667	4.50827								33.8667	-1.01772		33.8667	0.0589209
							33.9	46.1861		33.9	24.259											33.9	-0.619125					33.9	-44.8178		33.9	-32.8899		33.9	4.45146								33.9	-1.03001		33.9	0.0581996
							33.9333	46.4244		33.9333	24.4151											33.9333	-0.624655					33.9333	-44.9434		33.9333	-33.3591		33.9333	4.32413								33.9333	-1.05604		33.9333	0.056581
							33.9667	46.6023		33.9667	24.4238											33.9667	-0.624964					33.9667	-45.2764		33.9667	-33.3024		33.9667	4.07563								33.9667	-1.05286		33.9667	0.0534147
							34	46.5778		34	24.5151											34	-0.628216					34	-45.4667		34	-33.0489		34	3.99959								34	-1.03875		34	0.0524437
							34.0333	46.7637		34.0333	24.4397											34.0333	-0.625529					34.0333	-45.4903		34.0333	-32.9233		34.0333	3.96289								34.0333	-1.03184		34.0333	0.0519748
							34.0667	46.827		34.0667	24.4815											34.0667	-0.627018					34.0667	-45.3026		34.0667	-33.3075		34.0667	4.14473								34.0667	-1.05315		34.0667	0.0542962
							34.1	46.8529		34.1	24.4636											34.1	-0.626379					34.1	-45.2147		34.1	-33.5819		34.1	4.41832								34.1	-1.06864		34.1	0.0577785
							34.1333	46.453		34.1333	24.591											34.1333	-0.630926					34.1333	-45.1442		34.1333	-33.4973		34.1333	4.12407								34.1333	-1.06384		34.1333	0.0540327
							34.1667	46.2629		34.1667	24.9098											34.1667	-0.642391					34.1667	-45.0437		34.1667	-33.4751		34.1667	4.06268								34.1667	-1.06258		34.1667	0.0532494
							34.2	47.0966		34.2	24.9468											34.2	-0.643729					34.2	-45.0243		34.2	-33.5648		34.2	3.92994								34.2	-1.06767		34.2	0.0515537
							34.2333	47.2		34.2333	24.5586											34.2333	-0.629766					34.2333	-45.1776		34.2333	-33.7295		34.2333	3.606								34.2333	-1.07708		34.2333	0.0474033
							34.2667	46.7109		34.2667	24.4875											34.2667	-0.62723					34.2667	-45.1081		34.2667	-33.5117		34.2667	3.59405								34.2667	-1.06465		34.2667	0.0472498
							34.3	46.7384		34.3	24.5745											34.3	-0.630336					34.3	-45.0123		34.3	-33.2987		34.3	3.81674								34.3	-1.05265		34.3	0.0501053
							34.3333	46.5941		34.3333	24.7352											34.3333	-0.636094					34.3333	-45.3324		34.3333	-33.451		34.3333	3.78984								34.3333	-1.06122		34.3333	0.0497607
							34.3667	46.7184		34.3667	24.8742											34.3667	-0.641103					34.3667	-45.3872		34.3667	-33.4601		34.3667	3.66066								34.3667	-1.06173		34.3667	0.0481048
							34.4	46.7159		34.4	24.7251											34.4	-0.635731					34.4	-45.1165		34.4	-33.584		34.4	3.55219								34.4	-1.06876		34.4	0.0467121
							34.4333	46.4536		34.4333	24.8068											34.4333	-0.638671					34.4333	-44.9412		34.4333	-33.7956		34.4333	3.67697								34.4333	-1.08088		34.4333	0.048314
							34.4667	46.782		34.4667	24.8635											34.4667	-0.640717					34.4667	-45.0713		34.4667	-33.8403		34.4667	3.52504								34.4667	-1.08346		34.4667	0.0463633
							34.5	46.7054		34.5	24.8642											34.5	-0.640745					34.5	-45.0315		34.5	-33.7669		34.5	3.52517								34.5	-1.07923		34.5	0.0463649
							34.5333	46.4223		34.5333	24.8021											34.5333	-0.638503					34.5333	-45.0412		34.5333	-33.5968		34.5333	3.78819								34.5333	-1.06949		34.5333	0.0497396
							34.5667	46.3136		34.5667	25.0807											34.5667	-0.64859					34.5667	-45.1673		34.5667	-33.8183		34.5667	3.55482								34.5667	-1.08219		34.5667	0.0467459
							34.6	46.3779		34.6	25.0651											34.6	-0.648026					34.6	-44.8123		34.6	-33.9407		34.6	3.36284								34.6	-1.08927		34.6	0.0442765
							34.6333	46.3868		34.6333	25.1359											34.6333	-0.650604					34.6333	-44.5422		34.6333	-33.8592		34.6333	3.16829								34.6333	-1.08455		34.6333	0.0417677
							34.6667	46.2916		34.6667	25.0089											34.6667	-0.645981					34.6667	-44.9195		34.6667	-33.6523		34.6667	3.23709								34.6667	-1.07265		34.6667	0.0426556
							34.7	46.2311		34.7	24.6014											34.7	-0.631298					34.7	-45.1075		34.7	-33.5692		34.7	3.49333								34.7	-1.06792		34.7	0.0459556
							34.7333	46.1336		34.7333	24.5794											34.7333	-0.630512					34.7333	-44.9662		34.7333	-33.9183		34.7333	3.36952								34.7333	-1.08797		34.7333	0.0443624
							34.7667	46.416		34.7667	24.8238											34.7667	-0.639284					34.7667	-45.0893		34.7667	-33.8852		34.7667	3.50504								34.7667	-1.08605		34.7667	0.0461062
							34.8	46.4428		34.8	25.0455											34.8	-0.64731					34.8	-45.1308		34.8	-33.8854		34.8	3.63919								34.8	-1.08607		34.8	0.0478292
							34.8333	46.3049		34.8333	25.1838											34.8333	-0.652352					34.8333	-45.2366		34.8333	-34.0234		34.8333	3.29699								34.8333	-1.09409		34.8333	0.0434279
							34.8667	46.3157		34.8667	24.9584											34.8667	-0.644151					34.8667	-45.0792		34.8667	-34.04		34.8667	3.11523								34.8667	-1.09506		34.8667	0.0410823
							34.9	46.4259		34.9	24.836											34.9	-0.639724					34.9	-45.2252		34.9	-34.3578		34.9	3.22729								34.9	-1.11381		34.9	0.0425292
							34.9333	46.8989		34.9333	25.2118											34.9333	-0.653375					34.9333	-45.5708		34.9333	-34.3955		34.9333	3.32618								34.9333	-1.11606		34.9333	0.0438041
							34.9667	46.8283		34.9667	25.4771											34.9667	-0.663123					34.9667	-45.381		34.9667	-34.2074		34.9667	3.31773								34.9667	-1.10489		34.9667	0.0436953
							35	46.4031		35	25.2375											35	-0.654314					35	-45.2757		35	-34.2919		35	3.24456								35	-1.10989		35	0.0427519
							35.0333	46.3986		35.0333	25.0687											35.0333	-0.648154					35.0333	-45.1652		35.0333	-34.1805		35.0333	3.04796								35.0333	-1.1033		35.0333	0.0402129
							35.0667	46.206		35.0667	25.6608											35.0667	-0.66993					35.0667	-44.9167		35.0667	-33.9244		35.0667	3.19297								35.0667	-1.08833		35.0667	0.0420862
							35.1	46.0882		35.1	25.7193											35.1	-0.672111					35.1	-44.7361		35.1	-34.0918		35.1	3.18023								35.1	-1.09809		35.1	0.0419219
							35.1333	46.6779		35.1333	25.5616											35.1333	-0.666251					35.1333	-44.7474		35.1333	-34.136		35.1333	3.05186								35.1333	-1.10068		35.1333	0.0402632
							35.1667	46.9575		35.1667	25.7679											35.1667	-0.673924					35.1667	-45.0063		35.1667	-34.0167		35.1667	3.2804								35.1667	-1.0937		35.1667	0.0432141
							35.2	46.6308		35.2	25.6695											35.2	-0.670256					35.2	-45.2352		35.2	-34.1976		35.2	2.86118								35.2	-1.10431		35.2	0.0377946
							35.2333	46.7518		35.2333	25.7883											35.2333	-0.674685					35.2333	-45.0576		35.2333	-34.5495		35.2333	2.62046								35.2333	-1.12529		35.2333	0.0346692
							35.2667	46.4858		35.2667	25.6476											35.2667	-0.669441					35.2667	-44.6191		35.2667	-34.7519		35.2667	2.94184								35.2667	-1.13756		35.2667	0.0388395
							35.3	46.3146		35.3	25.3772											35.3	-0.659443					35.3	-44.4719		35.3	-34.659		35.3	2.68452								35.3	-1.1319		35.3	0.0355018
							35.3333	46.7573		35.3333	25.5775											35.3333	-0.666841					35.3333	-44.7661		35.3333	-34.8979		35.3333	2.36771								35.3333	-1.1465		35.3333	0.0313772
							35.3667	46.8325		35.3667	25.7881											35.3667	-0.674675					35.3667	-44.9072		35.3667	-34.9305		35.3667	2.27784								35.3667	-1.1485		35.3667	0.030204
							35.4	46.5058		35.4	25.7528											35.4	-0.673359					35.4	-44.9866		35.4	-34.545		35.4	2.49532								35.4	-1.12502		35.4	0.0330406
							35.4333	46.3454		35.4333	25.6153											35.4333	-0.668241					35.4333	-45.1058		35.4333	-34.2062		35.4333	2.66881								35.4333	-1.10482		35.4333	0.0352977
							35.4667	46.5697		35.4667	25.661											35.4667	-0.669937					35.4667	-45.3522		35.4667	-34.0959		35.4667	2.70291								35.4667	-1.09833		35.4667	0.0357408
							35.5	46.9908		35.5	25.7165											35.5	-0.672006					35.5	-45.3242		35.5	-34.4219		35.5	2.56684								35.5	-1.11763		35.5	0.0339717
							35.5333	47.0637		35.5333	25.7683											35.5333	-0.673938					35.5333	-44.9781		35.5333	-34.5685		35.5333	2.53617								35.5333	-1.12644		35.5333	0.0335725
							35.5667	46.6215		35.5667	26.0214											35.5667	-0.683428					35.5667	-44.7504		35.5667	-34.605		35.5667	2.13056								35.5667	-1.12864		35.5667	0.0282784
							35.6	46.4865		35.6	26.0809											35.6	-0.685674					35.6	-44.862		35.6	-34.5613		35.6	1.99777								35.6	-1.126		35.6	0.0265391
							35.6333	46.3792		35.6333	26.2103											35.6333	-0.690574					35.6333	-44.8738		35.6333	-34.5854		35.6333	2.42355								35.6333	-1.12745		35.6333	0.0321054
							35.6667	46.3419		35.6667	26.2667											35.6667	-0.692717					35.6667	-45.1962		35.6667	-34.6578		35.6667	2.59271								35.6667	-1.13183		35.6667	0.0343083
							35.7	46.5051		35.7	25.9618											35.7	-0.681187					35.7	-45.3897		35.7	-34.5556		35.7	2.32409								35.7	-1.12566		35.7	0.030808
							35.7333	46.6353		35.7333	26.0549											35.7333	-0.684695					35.7333	-45.1409		35.7333	-34.9105		35.7333	1.90442								35.7333	-1.14727		35.7333	0.0253146
							35.7667	46.6312		35.7667	26.0462											35.7667	-0.684365					35.7667	-45.0479		35.7667	-34.9066		35.7667	2.27217								35.7667	-1.14703		35.7667	0.03013
							35.8	46.7228		35.8	25.6383											35.8	-0.669097					35.8	-44.8316		35.8	-34.6075		35.8	2.43895								35.8	-1.12879		35.8	0.0323062
							35.8333	46.8837		35.8333	25.6089											35.8333	-0.668004					35.8333	-44.7604		35.8333	-34.6793		35.8333	2.22585								35.8333	-1.13314		35.8333	0.0295247
							35.8667	46.416		35.8667	26.191											35.8667	-0.689842					35.8667	-45.141		35.8667	-34.7254		35.8667	2.06454								35.8667	-1.13594		35.8667	0.027414
							35.9	46.3546		35.9	26.6323											35.9	-0.706722					35.9	-45.188		35.9	-34.7666		35.9	2.27331								35.9	-1.13845		35.9	0.0301448
							35.9333	46.4436		35.9333	26.4542											35.9333	-0.699874					35.9333	-44.5879		35.9333	-35.0267		35.9333	2.84553								35.9333	-1.15445		35.9333	0.0375916
							35.9667	46.3388		35.9667	26.6396											35.9667	-0.707005					35.9667	-44.8897		35.9667	-34.8833		35.9667	2.50731								35.9667	-1.1456		35.9667	0.0331967
							36	46.7825		36	26.732											36	-0.710576					36	-45.3906		36	-34.6977		36	1.8714								36	-1.13426		36	0.024881
							36.0333	47.156		36.0333	26.5007											36.0333	-0.701659					36.0333	-45.3504		36.0333	-34.9987		36.0333	2.15984								36.0333	-1.15272		36.0333	0.0286615
							36.0667	47.2137		36.0667	26.5652											36.0667	-0.704136					36.0667	-45.2349		36.0667	-35.1497		36.0667	2.48687								36.0667	-1.16211		36.0667	0.0329305
							36.1	46.9111		36.1	26.4108											36.1	-0.698216					36.1	-45.5294		36.1	-35.0727		36.1	2.26703								36.1	-1.15731		36.1	0.0300628
							36.1333	46.5109		36.1333	26.5792											36.1333	-0.704677					36.1333	-45.7829		36.1333	-34.9314		36.1333	2.03438								36.1333	-1.14856		36.1333	0.0270189
							36.1667	46.4578		36.1667	26.6125											36.1667	-0.705958					36.1667	-45.4309		36.1667	-34.7965		36.1667	1.98205								36.1667	-1.14028		36.1667	0.0263329
							36.2	46.7281		36.2	26.2394											36.2	-0.69168					36.2	-44.9162		36.2	-35.0627		36.2	2.01091								36.2	-1.15669		36.2	0.0267114
							36.2333	46.6714		36.2333	26.1133											36.2333	-0.6869					36.2333	-44.686		36.2333	-35.3858		36.2333	1.83969								36.2333	-1.17698		36.2333	0.0244645
							36.2667	46.4286		36.2667	26.3483											36.2667	-0.695824					36.2667	-45.157		36.2667	-35.4164		36.2667	1.72334								36.2667	-1.17892		36.2667	0.022935
							36.3	46.8982		36.3	26.631											36.3	-0.706673					36.3	-45.5753		36.3	-35.5384		36.3	1.9061								36.3	-1.1867		36.3	0.0253366
							36.3333	47.2237		36.3333	26.4729											36.3333	-0.700593					36.3333	-45.3723		36.3333	-35.2338		36.3333	1.88329								36.3333	-1.16738		36.3333	0.0250372
							36.3667	47.0734		36.3667	26.2519											36.3667	-0.692153					36.3667	-45.4894		36.3667	-34.9783		36.3667	1.84975								36.3667	-1.15146		36.3667	0.0245967
							36.4	46.7654		36.4	26.5754											36.4	-0.704529					36.4	-45.5035		36.4	-35.1174		36.4	1.57636								36.4	-1.1601		36.4	0.0209993
							36.4333	46.6107		36.4333	26.8475											36.4333	-0.715058					36.4333	-45.7244		36.4333	-35.3867		36.4333	1.66992								36.4333	-1.17703		36.4333	0.0222319
							36.4667	46.6151		36.4667	26.774											36.4667	-0.712204					36.4667	-45.6323		36.4667	-35.3315		36.4667	1.82488								36.4667	-1.17354		36.4667	0.0242701
							36.5	46.4221		36.5	26.665											36.5	-0.707984					36.5	-45.6106		36.5	-34.9976		36.5	1.54133								36.5	-1.15265		36.5	0.0205374
							36.5333	46.3187		36.5333	26.8858											36.5333	-0.716549					36.5333	-45.6978		36.5333	-35.3154		36.5333	1.52971								36.5333	-1.17252		36.5333	0.0203841
							36.5667	46.4399		36.5667	27.2239											36.5667	-0.729808					36.5667	-45.3492		36.5667	-35.7476		36.5667	1.56828								36.5667	-1.2002		36.5667	0.0208928
							36.6	46.6966		36.6	26.8817											36.6	-0.716388					36.6	-45.2372		36.6	-35.7843		36.6	1.26306								36.6	-1.20258		36.6	0.0168606
							36.6333	46.6876		36.6333	26.62											36.6333	-0.706246					36.6333	-45.321		36.6333	-35.6454		36.6333	1.21479								36.6333	-1.19358		36.6333	0.0162214
							36.6667	46.6208		36.6667	26.696											36.6667	-0.709182					36.6667	-45.3451		36.6667	-35.5844		36.6667	1.57073								36.6667	-1.18965		36.6667	0.0209251
							36.7	46.6259		36.7	26.6957											36.7	-0.709172					36.7	-45.3172		36.7	-35.5001		36.7	1.36124								36.7	-1.18426		36.7	0.0181594
							36.7333	46.6962		36.7333	26.8589											36.7333	-0.7155					36.7333	-45.3412		36.7333	-35.5863		36.7333	0.728644								36.7333	-1.18978		36.7333	0.00976136
							36.7667	46.6123		36.7667	26.9562											36.7667	-0.719293					36.7667	-44.9534		36.7667	-35.6765		36.7667	0.84879								36.7667	-1.19559		36.7667	0.0113618
							36.8	46.686		36.8	26.9433											36.8	-0.718792					36.8	-44.9233		36.8	-36.0269		36.8	1.47303								36.8	-1.21849		36.8	0.0196362
							36.8333	46.6471		36.8333	27.0851											36.8333	-0.724343					36.8333	-45.1962		36.8333	-36.4914		36.8333	1.45914								36.8333	-1.24969		36.8333	0.0194528
							36.8667	46.3019		36.8667	27.0888											36.8667	-0.724486					36.8667	-45.1339		36.8667	-36.1296		36.8667	1.20237								36.8667	-1.22531		36.8667	0.0160569
							36.9	46.6047		36.9	27.1871											36.9	-0.728356					36.9	-45.1728		36.9	-35.6747		36.9	0.923009								36.9	-1.19547		36.9	0.0123492
							36.9333	46.817		36.9333	27.1503											36.9333	-0.726907					36.9333	-45.3429		36.9333	-35.6445		36.9333	0.882686								36.9333	-1.19352		36.9333	0.0118129
							36.9667	47.023		36.9667	26.7767											36.9667	-0.712306					36.9667	-45.0811		36.9667	-35.6914		36.9667	0.900836								36.9667	-1.19655		36.9667	0.0120543
							37	47.18		37	26.4972											37	-0.701522					37	-45.0978		37	-35.7202		37	0.912833								37	-1.19842		37	0.0122139
							37.0333	46.5759		37.0333	26.4676											37.0333	-0.700388					37.0333	-45.3381		37.0333	-35.7509		37.0333	1.0499								37.0333	-1.20041		37.0333	0.0140351
							37.0667	46.486		37.0667	26.6677											37.0667	-0.708088					37.0667	-44.9859		37.0667	-35.9205		37.0667	0.944045								37.0667	-1.21148		37.0667	0.0126289
							37.1	47.0893		37.1	26.9546											37.1	-0.71923					37.1	-44.6897		37.1	-35.9688		37.1	0.67546								37.1	-1.21466		37.1	0.00905209
							37.1333	46.6531		37.1333	27.1777											37.1333	-0.727986					37.1333	-44.886		37.1333	-35.927		37.1333	0.527411								37.1333	-1.21191		37.1333	0.00707503
							37.1667	46.4752		37.1667	27.2492											37.1667	-0.730804					37.1667	-45.2856		37.1667	-35.5943		37.1667	0.458473								37.1667	-1.19029		37.1667	0.00615309
							37.2	46.8207		37.2	27.4076											37.2	-0.737086					37.2	-45.4804		37.2	-35.6645		37.2	0.863981								37.2	-1.19481		37.2	0.011564
							37.2333	46.3815		37.2333	27.1708											37.2333	-0.727712					37.2333	-45.5252		37.2333	-36.2684		37.2333	1.12392								37.2333	-1.23459		37.2333	0.0150171
							37.2667	45.9586		37.2667	27.1787											37.2667	-0.728024					37.2667	-45.357		37.2667	-36.416		37.2667	0.739228								37.2667	-1.24456		37.2667	0.00990246
							37.3	46.1681		37.3	27.6085											37.3	-0.745106					37.3	-45.0615		37.3	-36.4695		37.3	0.861175								37.3	-1.24819		37.3	0.0115266
							37.3333	47.0436		37.3333	27.5077											37.3333	-0.741074					37.3333	-45.2167		37.3333	-36.4767		37.3333	0.737936								37.3333	-1.24869		37.3333	0.00988523
							37.3667	47.061		37.3667	27.387											37.3667	-0.736266					37.3667	-45.533		37.3667	-36.1499		37.3667	0.890941								37.3667	-1.22666		37.3667	0.0119227
							37.4	46.7689		37.4	27.3692											37.4	-0.735558					37.4	-45.5889		37.4	-35.7759		37.4	1.03201								37.4	-1.20203		37.4	0.0137976
							37.4333	46.7378		37.4333	27.2618											37.4333	-0.731304					37.4333	-45.2982		37.4333	-35.7254		37.4333	0.302538								37.4333	-1.19875		37.4333	0.00406455
							37.4667	46.5303		37.4667	27.2673											37.4667	-0.731521					37.4667	-45.3312		37.4667	-36.2028		37.4667	-0.0399396								37.4667	-1.23019		37.4667	-0.000537819
							37.5	46.9563		37.5	27.3886											37.5	-0.736332					37.5	-45.1315		37.5	-36.5512		37.5	0.243992								37.5	-1.25378		37.5	0.00327928
							37.5333	47.0803		37.5333	27.4912											37.5333	-0.740413					37.5333	-45.0009		37.5333	-36.3315		37.5333	0.59256								37.5333	-1.23884		37.5333	0.00794552
							37.5667	46.8413		37.5667	27.5829											37.5667	-0.74408					37.5667	-45.1022		37.5667	-36.1393		37.5667	0.395336								37.5667	-1.22595		37.5667	0.00530798
							37.6	46.942		37.6	27.5395											37.6	-0.742344					37.6	-45.1524		37.6	-36.327		37.6	0.25489								37.6	-1.23853		37.6	0.00342551
							37.6333	46.6637		37.6333	27.7503											37.6333	-0.750806					37.6333	-45.4131		37.6333	-36.5737		37.6333	0.337254								37.6333	-1.25531		37.6333	0.00452991
							37.6667	46.6962		37.6667	27.932											37.6667	-0.758156					37.6667	-45.4748		37.6667	-36.5864		37.6667	0.400947								37.6667	-1.25619		37.6667	0.00538312
							37.7	47.1222		37.7	27.8084											37.7	-0.753152					37.7	-45.4943		37.7	-36.5182		37.7	0.441042								37.7	-1.25152		37.7	0.00591984
							37.7333	47.0303		37.7333	27.7161											37.7333	-0.749427					37.7333	-45.7638		37.7333	-36.5228		37.7333	0.374064								37.7333	-1.25183		37.7333	0.00502309
							37.7667	46.7186		37.7667	27.4194											37.7667	-0.737556					37.7667	-45.8055		37.7667	-36.4068		37.7667	0.270349								37.7667	-1.24393		37.7667	0.00363289
							37.8	46.6986		37.8	27.4385											37.8	-0.738316					37.8	-45.2987		37.8	-36.4106		37.8	-0.0434953								37.8	-1.24419		37.8	-0.000585714
							37.8333	46.7416		37.8333	27.8838											37.8333	-0.756202					37.8333	-45.4118		37.8333	-36.6154		37.8333	-0.332954								37.8333	-1.25818		37.8333	-0.00449237
							37.8667	46.5912		37.8667	27.8407											37.8667	-0.754459					37.8667	-45.5707		37.8667	-36.6571		37.8667	0.108252								37.8667	-1.26105		37.8667	0.00145624
							37.9	46.5154		37.9	27.4339											37.9	-0.73813					37.9	-45.5532		37.9	-36.6804		37.9	0.380778								37.9	-1.26266		37.9	0.00511302
							37.9333	46.3665		37.9333	27.6851											37.9333	-0.74818					37.9333	-45.5238		37.9333	-36.4185		37.9333	0.274969								37.9333	-1.24472		37.9333	0.00369485
							37.9667	46.4015		37.9667	28.0865											37.9667	-0.764454					37.9667	-45.2523		37.9667	-36.5178		37.9667	0.129549								37.9667	-1.25149		37.9667	0.00174249
							38	46.6946		38	28.0908											38	-0.764626					38	-45.4458		38	-36.6252		38	0.138809								38	-1.25886		38	0.00186693
							38.0333	47.1275		38.0333	27.9008											38.0333	-0.756891					38.0333	-45.5134		38.0333	-36.4472		38.0333	0.199783								38.0333	-1.24668		38.0333	0.0026859
							38.0667	46.9893		38.0667	27.9175											38.0667	-0.75757					38.0667	-45.2957		38.0667	-36.6475		38.0667	-0.164529								38.0667	-1.26039		38.0667	-0.00221739
							38.1	46.6832		38.1	27.8413											38.1	-0.754482					38.1	-45.21		38.1	-36.9197		38.1	-0.15758								38.1	-1.27934		38.1	-0.00212363
							38.1333	46.8524		38.1333	27.8786											38.1333	-0.755993					38.1333	-45.2188		38.1333	-36.9709		38.1333	0.0516734								38.1333	-1.28294		38.1333	0.000695396
							38.1667	46.8419		38.1667	27.9937											38.1667	-0.760665					38.1667	-45.216		38.1667	-36.792		38.1667	-0.0230434								38.1667	-1.27041		38.1667	-0.000310264
							38.2	46.6178		38.2	28.0375											38.2	-0.762453					38.2	-45.36		38.2	-36.7828		38.2	-0.207114								38.2	-1.26976		38.2	-0.00279211
							38.2333	46.5429		38.2333	28.3074											38.2333	-0.773521					38.2333	-45.4427		38.2333	-37.0033		38.2333	-0.344258								38.2333	-1.28523		38.2333	-0.00464525
							38.2667	46.8143		38.2667	28.4904											38.2667	-0.781097					38.2667	-45.4826		38.2667	-36.9597		38.2667	-0.0856067								38.2667	-1.28215		38.2667	-0.00115312
							38.3	46.937		38.3	28.5296											38.3	-0.782725					38.3	-45.5472		38.3	-37.0993		38.3	-0.0154012								38.3	-1.29204		38.3	-0.000207356
							38.3333	47.0089		38.3333	28.5036											38.3333	-0.781644					38.3333	-45.3771		38.3333	-37.1585		38.3333	-0.2977								38.3333	-1.29626		38.3333	-0.00401575
							38.3667	46.8784		38.3667	28.4038											38.3667	-0.777504					38.3667	-45.221		38.3667	-36.8009		38.3667	-0.476902								38.3667	-1.27103		38.3667	-0.00644085
							38.4	46.6416		38.4	28.2183											38.4	-0.769853					38.4	-45.267		38.4	-36.9754		38.4	-0.419877								38.4	-1.28326		38.4	-0.0056685
							38.4333	46.8899		38.4333	27.8308											38.4333	-0.754056					38.4333	-45.3314		38.4333	-37.0093		38.4333	-0.370837								38.4333	-1.28566		38.4333	-0.00500479
							38.4667	46.9724		38.4667	27.5691											38.4667	-0.743527					38.4667	-45.3531		38.4667	-37.321		38.4667	-0.32661								38.4667	-1.30794		38.4667	-0.00440658
							38.5	47.0285		38.5	27.8776											38.5	-0.755951					38.5	-45.6599		38.5	-37.6778		38.5	-0.0632758								38.5	-1.33408		38.5	-0.000852195
							38.5333	47.0656		38.5333	28.1741											38.5333	-0.768039					38.5333	-45.5597		38.5333	-37.3832		38.5333	-0.596858								38.5333	-1.31245		38.5333	-0.00806748
							38.5667	46.764		38.5667	28.6415											38.5667	-0.787396					38.5667	-45.3419		38.5667	-37.2318		38.5667	-0.918149								38.5667	-1.30151		38.5667	-0.0124373
							38.6	46.6531		38.6	28.5575											38.6	-0.783888					38.6	-45.1234		38.6	-37.2302		38.6	-0.593163								38.6	-1.30139		38.6	-0.00801734
							38.6333	46.7091		38.6333	28.3005											38.6333	-0.773237					38.6333	-45.2024		38.6333	-37.3947		38.6333	-0.777697								38.6333	-1.31329		38.6333	-0.0105247
							38.6667	46.8342		38.6667	28.5333											38.6667	-0.782879					38.6667	-45.6046		38.6667	-37.4915		38.6667	-0.862909								38.6667	-1.32034		38.6667	-0.0116847
							38.7	46.8608		38.7	28.4328											38.7	-0.778706					38.7	-45.6255		38.7	-36.981		38.7	-0.698323								38.7	-1.28365		38.7	-0.00944544
							38.7333	46.8212		38.7333	28.0025											38.7333	-0.761027					38.7333	-45.6381		38.7333	-36.9072		38.7333	-0.709858								38.7333	-1.27846		38.7333	-0.00960221
							38.7667	46.7175		38.7667	28.1713											38.7667	-0.767924					38.7667	-45.3954		38.7667	-37.0883		38.7667	-1.00042								38.7667	-1.29126		38.7667	-0.0135593
							38.8	46.6285		38.8	28.3302											38.8	-0.774459					38.8	-45.2636		38.8	-37.0229		38.8	-0.872637								38.8	-1.28662		38.8	-0.0118172
							38.8333	46.5571		38.8333	28.4951											38.8333	-0.781293					38.8333	-45.7304		38.8333	-37.2888		38.8333	-0.632553								38.8333	-1.30562		38.8333	-0.00855202
							38.8667	46.6327		38.8667	28.7252											38.8667	-0.790899					38.8667	-45.6457		38.8667	-37.1816		38.8667	-1.08974								38.8667	-1.29791		38.8667	-0.014779
							38.9	46.8658		38.9	28.2978											38.9	-0.773126					38.9	-45.553		38.9	-37.1206		38.9	-1.26428								38.9	-1.29355		38.9	-0.0171665
							38.9333	46.7898		38.9333	28.358											38.9333	-0.77561					38.9333	-46.0507		38.9333	-37.2293		38.9333	-1.15795								38.9333	-1.30133		38.9333	-0.0157114
							38.9667	46.8828		38.9667	28.6888											38.9667	-0.789375					38.9667	-45.7371		38.9667	-37.3186		38.9667	-1.02406								38.9667	-1.30777		38.9667	-0.013882
							39	46.8404		39	28.7275											39	-0.790998					39	-45.6002		39	-37.2718		39	-1.07644								39	-1.30439		39	-0.0145972
							39.0333	46.814		39.0333	28.8035											39.0333	-0.794193					39.0333	-45.9895		39.0333	-37.3288		39.0333	-1.51196								39.0333	-1.30851		39.0333	-0.0205644
							39.0667	46.9845		39.0667	29.0819											39.0667	-0.805982					39.0667	-45.6604		39.0667	-37.6181		39.0667	-1.41338								39.0667	-1.32966		39.0667	-0.0192106
							39.1	46.9235		39.1	28.7645											39.1	-0.792549					39.1	-45.2468		39.1	-37.615		39.1	-1.28453								39.1	-1.32943		39.1	-0.0174438
							39.1333	47.142		39.1333	28.3615											39.1333	-0.775752					39.1333	-45.5197		39.1333	-37.4147		39.1333	-1.3947								39.1333	-1.31474		39.1333	-0.0189542
							39.1667	46.9945		39.1667	28.5309											39.1667	-0.782778					39.1667	-45.7846		39.1667	-37.3726		39.1667	-1.35401								39.1667	-1.31168		39.1667	-0.0183961
							39.2	46.5171		39.2	28.8783											39.2	-0.797344					39.2	-46.1647		39.2	-37.6487		39.2	-1.20848								39.2	-1.33192		39.2	-0.0164026
							39.2333	46.4572		39.2333	28.8049											39.2333	-0.79425					39.2333	-45.9136		39.2333	-37.5607		39.2333	-1.15124								39.2333	-1.32543		39.2333	-0.0156196
							39.2667	46.4982		39.2667	28.5931											39.2667	-0.785374					39.2667	-45.1776		39.2667	-37.5273		39.2667	-1.19854								39.2667	-1.32297		39.2667	-0.0162666
							39.3	46.5914		39.3	28.6318											39.3	-0.786991					39.3	-45.082		39.3	-37.6498		39.3	-1.15127								39.3	-1.332		39.3	-0.01562
							39.3333	46.5946		39.3333	28.725											39.3333	-0.790891					39.3333	-45.5472		39.3333	-37.5251		39.3333	-1.12947								39.3333	-1.32281		39.3333	-0.015322
							39.3667	46.6936		39.3667	29.0583											39.3667	-0.804978					39.3667	-45.8364		39.3667	-37.6538		39.3667	-1.22248								39.3667	-1.3323		39.3667	-0.0165942
							39.4	46.9176		39.4	29.2793											39.4	-0.814425					39.4	-45.6071		39.4	-37.7963		39.4	-1.18408								39.4	-1.34291		39.4	-0.0160687
							39.4333	46.9942		39.4333	29.08											39.4333	-0.805903					39.4333	-45.8947		39.4333	-37.8301		39.4333	-1.27883								39.4333	-1.34545		39.4333	-0.0173659
							39.4667	46.6998		39.4667	28.8972											39.4667	-0.798143					39.4667	-45.811		39.4667	-37.6562		39.4667	-1.41486								39.4667	-1.33248		39.4667	-0.0192309
							39.5	46.5611		39.5	29.0486											39.5	-0.804562					39.5	-45.2461		39.5	-37.6557		39.5	-1.50967								39.5	-1.33244		39.5	-0.0205328
							39.5333	46.7619		39.5333	29.2436											39.5333	-0.812895					39.5333	-45.1851		39.5333	-37.6823		39.5333	-1.2633								39.5333	-1.33441		39.5333	-0.0171531
							39.5667	46.8662		39.5667	29.3417											39.5667	-0.817113					39.5667	-45.4678		39.5667	-37.7175		39.5667	-1.23248								39.5667	-1.33703		39.5667	-0.0167311
							39.6	47.079		39.6	29.2058											39.6	-0.811272					39.6	-45.5755		39.6	-37.8243		39.6	-1.48818								39.6	-1.34501		39.6	-0.0202376
							39.6333	47.0161		39.6333	29.1617											39.6333	-0.809386					39.6333	-45.4306		39.6333	-37.8044		39.6333	-1.37073								39.6333	-1.34352		39.6333	-0.0186254
							39.6667	46.6948		39.6667	29.1285											39.6667	-0.80797					39.6667	-45.2992		39.6667	-37.8378		39.6667	-1.59927								39.6667	-1.34603		39.6667	-0.0217649
							39.7	46.8283		39.7	28.9978											39.7	-0.802404					39.7	-45.2919		39.7	-38.1675		39.7	-1.62227								39.7	-1.3711		39.7	-0.0220813
							39.7333	46.7663		39.7333	29.0898											39.7333	-0.806316					39.7333	-45.4566		39.7333	-38.0934		39.7333	-1.5376								39.7333	-1.36542		39.7333	-0.0209167
							39.7667	46.7171		39.7667	29.1211											39.7667	-0.807651					39.7667	-45.4956		39.7667	-37.9452		39.7667	-1.80693								39.7667	-1.35413		39.7667	-0.024626
							39.8	46.8376		39.8	29.2596											39.8	-0.813581					39.8	-45.1955		39.8	-38.0715		39.8	-1.69506								39.8	-1.36373		39.8	-0.0230836
							39.8333	46.538		39.8333	29.1725											39.8333	-0.80985					39.8333	-45.0474		39.8333	-38.0153		39.8333	-1.75931								39.8333	-1.35945		39.8333	-0.0239691
							39.8667	46.5885		39.8667	28.9275											39.8667	-0.799424					39.8667	-45.2856		39.8667	-38.4075		39.8667	-2.11054								39.8667	-1.38976		39.8667	-0.028824
							39.9	46.985		39.9	29.2454											39.9	-0.812969					39.9	-45.209		39.9	-38.3912		39.9	-1.89817								39.9	-1.38848		39.9	-0.0258857
							39.9333	47.1154		39.9333	29.9456											39.9333	-0.84347					39.9333	-45.4866		39.9333	-37.7841		39.9333	-1.78739								39.9333	-1.342		39.9333	-0.0243565
							39.9667	47.0015		39.9667	29.8751											39.9667	-0.840356					39.9667	-45.9598		39.9667	-37.6712		39.9667	-2.18232								39.9667	-1.33359		39.9667	-0.029819
							40	47.0146		40	29.5736											40	-0.827148					40	-45.5037		40	-37.7153		40	-2.37204								40	-1.33687		40	-0.0324539
							40.0333	47.0727		40.0333	29.5758																	40.0333	-45.4976		40.0333	-37.6426		40.0333	-2.33002
							40.0667	46.7733		40.0667	29.2197																	40.0667	-45.5739		40.0667	-37.9096		40.0667	-2.17038
							40.1	46.7015		40.1	29.0613																	40.1	-45.7452		40.1	-38.3734		40.1	-1.76201
							40.1333	46.8771		40.1333	29.4113																	40.1333	-46.0144		40.1333	-38.5531		40.1333	-1.89436
							40.1667	46.8106		40.1667	29.6836																	40.1667	-45.5417		40.1667	-38.4504		40.1667	-2.20817
							40.2	47.0048		40.2	29.4811																	40.2	-45.5885		40.2	-38.2997		40.2	-2.20845
							40.2333	46.8699		40.2333	29.782																	40.2333	-45.7402		40.2333	-38.2576		40.2333	-2.23574
							40.2667	46.744		40.2667	29.774																	40.2667	-45.6749		40.2667	-38.5173		40.2667	-2.51507
							40.3	46.6161		40.3	29.5171																	40.3	-45.9346		40.3	-38.5481		40.3	-2.29527
							40.3333	46.6245		40.3333	29.6609																	40.3333	-45.9884		40.3333	-38.6191		40.3333	-2.16569
							40.3667	46.6352		40.3667	29.6532																	40.3667	-45.5444		40.3667	-38.3253		40.3667	-2.27214
							40.4	46.5103		40.4	29.6672																	40.4	-45.2383		40.4	-38.0474		40.4	-1.98304
							40.4333	46.7546		40.4333	29.8																	40.4333	-45.5209		40.4333	-38.2024		40.4333	-1.89668
							40.4667	46.7945		40.4667	30.0669																	40.4667	-45.8986		40.4667	-38.0986		40.4667	-2.38383
							40.5	46.6219		40.5	29.6543																	40.5	-45.6557		40.5	-38.4854		40.5	-2.61503
							40.5333	46.3415		40.5333	29.727																	40.5333	-45.5469		40.5333	-38.7672		40.5333	-2.35634
							40.5667	46.5028		40.5667	30.1973																	40.5667	-45.7803		40.5667	-38.514		40.5667	-2.36541
							40.6	46.8996		40.6	30.0289																	40.6	-45.7814		40.6	-38.4348		40.6	-2.54395
							40.6333	46.961		40.6333	29.8552																	40.6333	-45.8737		40.6333	-38.6112		40.6333	-2.56145
							40.6667	46.7381		40.6667	29.674																	40.6667	-45.7608		40.6667	-38.8753		40.6667	-2.71081
							40.7	46.6405		40.7	30.0094																	40.7	-45.7987		40.7	-38.8165		40.7	-2.74769
							40.7333	46.3538		40.7333	30.1025																	40.7333	-45.8076		40.7333	-38.7875		40.7333	-2.4917
							40.7667	46.3965		40.7667	29.8271																	40.7667	-45.8238		40.7667	-39.0025		40.7667	-2.63028
							40.8	46.8096		40.8	30.2145																	40.8	-45.7043		40.8	-38.775		40.8	-2.79992
							40.8333	46.9716		40.8333	30.508																	40.8333	-45.4984		40.8333	-38.2824		40.8333	-2.71734
							40.8667	47.1598		40.8667	30.1486																	40.8667	-45.7512		40.8667	-38.5014		40.8667	-2.65115
							40.9	47.3212		40.9	29.872																	40.9	-45.8543		40.9	-38.755		40.9	-2.68889
							40.9333	47.2122		40.9333	30.0388																	40.9333	-45.8313		40.9333	-38.6443		40.9333	-2.85028
							40.9667	47.0458		40.9667	30.3012																	40.9667	-45.6204		40.9667	-38.9648		40.9667	-2.92657
							41	46.8598		41	30.495																	41	-45.6832		41	-39.1082		41	-3.00581
							41.0333	46.705		41.0333	30.6965																	41.0333	-45.7198		41.0333	-39.1656		41.0333	-2.99898
							41.0667	46.686		41.0667	30.8037																	41.0667	-45.6944		41.0667	-39.025		41.0667	-3.00202
							41.1	46.6643		41.1	30.8307																	41.1	-45.7356		41.1	-38.5737		41.1	-3.06264
							41.1333	46.5554		41.1333	30.5749																	41.1333	-45.4701		41.1333	-38.8696		41.1333	-2.98429
							41.1667	46.4536		41.1667	30.3274																	41.1667	-45.5636		41.1667	-39.2347		41.1667	-3.04183
							41.2	46.6045		41.2	30.5874																	41.2	-45.7593		41.2	-39.0064		41.2	-3.41281
							41.2333	47.0262		41.2333	30.6657																	41.2333	-46.0024		41.2333	-38.8394		41.2333	-3.72506
							41.2667	47.2025		41.2667	30.4759																	41.2667	-45.8012		41.2667	-39.0066		41.2667	-3.47734
							41.3	47.0235		41.3	30.6337																	41.3	-45.9034		41.3	-39.349		41.3	-3.1886
							41.3333	47.237		41.3333	30.8979																	41.3333	-46.0559		41.3333	-38.9976		41.3333	-3.18549
							41.3667	47.0702		41.3667	31.005																	41.3667	-45.7557		41.3667	-38.7468		41.3667	-3.13783
							41.4	46.9058		41.4	30.8463																	41.4	-45.972		41.4	-39.0697		41.4	-3.17814
							41.4333	46.7366		41.4333	30.586																	41.4333	-45.6222		41.4333	-39.1907		41.4333	-3.19804
							41.4667	46.3055		41.4667	30.5764																				41.4667	-39.3663		41.4667	-3.01638
							41.5	46.8338		41.5	30.6279																				41.5	-39.6258		41.5	-3.23242
							41.5333	47.3486		41.5333	30.4583																				41.5333	-39.4823		41.5333	-3.43466
							41.5667	47.0599		41.5667	30.4203																				41.5667	-39.0066		41.5667	-3.62383
							41.6	46.581		41.6	31.0957																				41.6	-39.0799		41.6	-3.76871
							41.6333	46.6303		41.6333	31.2462																				41.6333	-39.2316		41.6333	-3.63772
							41.6667	46.6887		41.6667	30.7881																				41.6667	-39.0756		41.6667	-3.58879
							41.7	46.3036		41.7	30.7274																				41.7	-39.1174		41.7	-3.5701
							41.7333	46.5699		41.7333	30.9199																				41.7333	-39.2847		41.7333	-3.39092
							41.7667	46.9596		41.7667	30.9705																				41.7667	-39.3616		41.7667	-3.41966
							41.8	46.9094		41.8	31.0385																				41.8	-39.1158		41.8	-3.73981
							41.8333	46.7832		41.8333	30.9719																				41.8333	-38.8984		41.8333	-3.85796
							41.8667	46.7744		41.8667	30.6804																				41.8667	-39.1738		41.8667	-3.91105
							41.9	46.7406		41.9	30.7386																				41.9	-39.5405		41.9	-3.77919
							41.9333	46.6001		41.9333	31.0426																				41.9333	-39.3886		41.9333	-3.85661
							41.9667	46.5308		41.9667	30.9206																				41.9667	-39.3084		41.9667	-3.90801
							42	46.6829		42	30.7175																				42	-39.4303		42	-3.87756
							42.0333	47.0018		42.0333	31.1064																				42.0333	-39.5768		42.0333	-3.78398
							42.0667	46.9256		42.0667	31.3857																				42.0667	-39.6813		42.0667	-3.84133
							42.1	46.5352		42.1	31.2497																				42.1	-39.4079		42.1	-4.11634
							42.1333	46.6158		42.1333	31.2782																				42.1333	-39.5725		42.1333	-3.92254
							42.1667	47.1405		42.1667	31.1079																				42.1667	-39.9358		42.1667	-3.86408
							42.2	46.9189		42.2	31.2648																				42.2	-39.7605		42.2	-3.95892
							42.2333	46.4314		42.2333	31.649																				42.2333	-39.5762		42.2333	-4.11014
							42.2667	46.6051		42.2667	31.3815																				42.2667	-39.3219		42.2667	-4.33112
							42.3	46.464		42.3	31.2225																				42.3	-39.2213		42.3	-4.36019
							42.3333	46.4783		42.3333	31.2276																				42.3333	-39.5578		42.3333	-4.34906
							42.3667	46.4528		42.3667	30.9004																				42.3667	-39.7616		42.3667	-4.51728
							42.4	46.4894		42.4	30.6553																				42.4	-39.7861		42.4	-4.50132
							42.4333	46.7601		42.4333	30.9589																				42.4333	-39.8081		42.4333	-4.40104
							42.4667	46.5286		42.4667	31.4037																				42.4667	-40.0896		42.4667	-4.36523
							42.5	46.6796		42.5	31.2692																				42.5	-40.3486		42.5	-4.17361
							42.5333	47.3685		42.5333	31.2229																				42.5333	-40.1506		42.5333	-4.18379
							42.5667	47.4049		42.5667	31.2777																				42.5667	-40.0662		42.5667	-4.04787
							42.6	47.1181		42.6	31.0865																				42.6	-39.9548		42.6	-4.28038
							42.6333	47.0545		42.6333	31.3493																				42.6333	-39.9748		42.6333	-4.68989
							42.6667	46.7537		42.6667	31.2395																				42.6667	-40.2696		42.6667	-4.59522
							42.7	46.0966		42.7	31.5116																				42.7	-40.2118		42.7	-4.56783
							42.7333	46.2886		42.7333	31.9544																				42.7333	-40.1267		42.7333	-4.81522
							42.7667	47.0117		42.7667	31.742																				42.7667	-40.1918		42.7667	-4.88024
							42.8	46.879		42.8	31.8137																				42.8	-39.9603		42.8	-4.55848
							42.8333	46.9701		42.8333	31.7673																				42.8333	-39.6791		42.8333	-4.28204
							42.8667	47.2255		42.8667	31.837																				42.8667	-40.1349		42.8667	-4.53009
							42.9	47.1261		42.9	31.9679																				42.9	-40.1583		42.9	-4.53417
							42.9333	46.7886		42.9333	31.6035																				42.9333	-40.0828		42.9333	-4.36852
							42.9667	46.7564		42.9667	31.4441																				42.9667	-40.164		42.9667	-4.68146
							43	47.1423		43	31.3627																				43	-40.0585		43	-4.76403
							43.0333	47.1238		43.0333	31.4526																				43.0333	-40.1156		43.0333	-4.56136
							43.0667	47.0212		43.0667	31.7791																				43.0667	-40.0587		43.0667	-4.55725
							43.1	47.0686		43.1	31.7355																				43.1	-40.2904		43.1	-4.56352
							43.1333	46.4704		43.1333	31.4317																				43.1333	-40.4324		43.1333	-4.46547
							43.1667	46.1478		43.1667	31.8209																				43.1667	-40.2244		43.1667	-4.54644
							43.2	46.3716		43.2	32.2171																				43.2	-40.3518		43.2	-4.9996
							43.2333	46.3147		43.2333	31.9505																				43.2333	-40.4612		43.2333	-5.28298
							43.2667	46.092		43.2667	31.8315																				43.2667	-40.413		43.2667	-5.1051
							43.3	46.1913		43.3	31.9324																				43.3	-40.3012		43.3	-5.35267
							43.3333	46.4329		43.3333	31.6893																				43.3333	-40.3845		43.3333	-5.03449
							43.3667	46.3249		43.3667	31.5098																				43.3667	-40.1532		43.3667	-4.74799
							43.4	46.6792		43.4	31.5643																				43.4	-39.8954		43.4	-5.03418
							43.4333	46.6861		43.4333	31.6059																				43.4333	-40.1871		43.4333	-5.15409
							43.4667	46.4665		43.4667	32.0568																				43.4667	-40.0983		43.4667	-5.25354
							43.5	46.5124		43.5	32.0544																				43.5	-40.2133		43.5	-5.08258
							43.5333	46.7492		43.5333	31.8051																				43.5333	-40.6742		43.5333	-4.80239
							43.5667	46.8883		43.5667	31.9308																				43.5667	-40.2589		43.5667	-4.86409
							43.6	46.613		43.6	32.1528																				43.6	-40.2204		43.6	-5.26588
							43.6333	46.7411		43.6333	31.9001																				43.6333	-40.7751		43.6333	-5.54189
							43.6667	46.9921		43.6667	31.928																				43.6667	-40.7119		43.6667	-5.50639
							43.7	46.8922		43.7	32.1162																				43.7	-40.6502		43.7	-5.4428
							43.7333	46.6114		43.7333	31.9115																				43.7333	-40.681		43.7333	-5.67612
							43.7667	46.7102		43.7667	32.321																				43.7667	-40.412		43.7667	-5.58003
							43.8	46.454		43.8	32.6046																				43.8	-40.2401		43.8	-5.52336
							43.8333	46.5431		43.8333	32.567																				43.8333	-40.7217		43.8333	-5.94875
							43.8667	46.5924		43.8667	32.5529																				43.8667	-41.0286		43.8667	-5.72511
							43.9	46.5974		43.9	32.4017																				43.9	-40.9511		43.9	-5.52496
							43.9333	46.9528		43.9333	32.2531																				43.9333	-41.0818		43.9333	-5.73913
							43.9667	46.982		43.9667	32.504																				43.9667	-40.9877		43.9667	-5.68333
							44	47.0551		44	32.7654																				44	-40.563		44	-5.60434
							44.0333	46.7503		44.0333	32.6782																				44.0333	-40.5722		44.0333	-5.60481
							44.0667	46.5287		44.0667	32.3979																				44.0667	-40.7835		44.0667	-5.68342
							44.1	46.5582		44.1	32.215																				44.1	-40.7626		44.1	-5.42885
							44.1333	46.5418		44.1333	32.4261																				44.1333	-40.87		44.1333	-5.58751
							44.1667	46.7233		44.1667	32.391																				44.1667	-40.7797		44.1667	-5.92752
							44.2	46.8175		44.2	32.0855																				44.2	-40.7757		44.2	-5.57426
							44.2333	46.7752		44.2333	32.2095																				44.2333	-40.9805		44.2333	-5.55407
							44.2667	46.6896		44.2667	32.428																				44.2667	-40.7394		44.2667	-5.8351
							44.3	46.7945		44.3	32.3024																				44.3	-40.7494		44.3	-5.96155
							44.3333	46.8089		44.3333	32.3441																				44.3333	-40.8242		44.3333	-6.11894
							44.3667	46.6574		44.3667	32.6511																				44.3667	-40.6978		44.3667	-6.05157
							44.4	46.7248		44.4	32.8397																				44.4	-40.8212		44.4	-6.15635
							44.4333	46.6282		44.4333	32.4082																				44.4333	-40.8236		44.4333	-6.04361
							44.4667	46.7473		44.4667	32.4167																				44.4667	-40.9514		44.4667	-5.85893
							44.5	46.8955		44.5	32.6398																				44.5	-41.3541		44.5	-5.87214
							44.5333	46.5972		44.5333	32.4199																				44.5333	-41.4501		44.5333	-5.99646
							44.5667	46.7673		44.5667	32.3506																				44.5667	-41.387		44.5667	-6.31709
							44.6	46.8232		44.6	32.4715																				44.6	-41.5255		44.6	-6.58494
							44.6333	46.6648		44.6333	32.9104																				44.6333	-41.269		44.6333	-6.24143
							44.6667	46.9652		44.6667	33.0975																				44.6667	-40.9735		44.6667	-5.91691
							44.7	46.9613		44.7	32.8471																				44.7	-41.0419		44.7	-6.03492
							44.7333	46.614		44.7333	32.9361																				44.7333	-40.9535		44.7333	-6.04537
							44.7667	46.2516		44.7667	32.9744																				44.7667	-41.2442		44.7667	-6.31608
							44.8	46.4882		44.8	33.1004																				44.8	-41.2224		44.8	-6.21034
							44.8333	46.8961		44.8333	33.407																				44.8333	-41.1556		44.8333	-6.27876
							44.8667	47.0422		44.8667	33.0962																				44.8667	-41.1353		44.8667	-6.44624
							44.9	47.1339		44.9	32.8448																				44.9	-41.0521		44.9	-6.28726
							44.9333	46.9698		44.9333	32.7132																				44.9333	-41.2373		44.9333	-6.5049
							44.9667	46.3942		44.9667	32.8542																				44.9667	-40.9742		44.9667	-6.64698
							45	46.3314		45	33.2016																				45	-40.8213		45	-6.51328
							45.0333	46.4753		45.0333	32.9512																				45.0333	-41.3845		45.0333	-6.35149
							45.0667	46.3078		45.0667	32.9027																				45.0667	-41.7627		45.0667	-6.27327
							45.1	46.5336		45.1	32.796																				45.1	-41.6035		45.1	-6.3908
							45.1333	46.6616		45.1333	33.0688																				45.1333	-41.6014		45.1333	-6.42964
							45.1667	46.7553		45.1667	33.288																				45.1667	-41.4974		45.1667	-6.71242
							45.2	47.0191		45.2	32.8493																				45.2	-41.3268		45.2	-6.98195
							45.2333	47.0414		45.2333	33.2226																				45.2333	-41.4387		45.2333	-6.52276
							45.2667	46.96		45.2667	33.3799																				45.2667	-41.6782		45.2667	-6.42969
							45.3	46.7154		45.3	33.401																				45.3	-41.9035		45.3	-6.88943
							45.3333	46.8919		45.3333	33.1763																				45.3333	-41.6133		45.3333	-6.87042
							45.3667	47.3462		45.3667	32.9654																				45.3667	-41.2878		45.3667	-6.72126
							45.4	47.089		45.4	33.0958																				45.4	-41.4467		45.4	-6.66638
							45.4333	47.0887		45.4333	33.0768																				45.4333	-41.469		45.4333	-6.94741
							45.4667	47.0603		45.4667	33.345																				45.4667	-41.4724		45.4667	-7.08198
							45.5	46.7282		45.5	33.4268																				45.5	-41.6032		45.5	-7.2537
							45.5333	46.5053		45.5333	33.4114																				45.5333	-41.4738		45.5333	-7.16111
							45.5667	46.4607		45.5667	33.1784																				45.5667	-41.5898		45.5667	-6.66783
							45.6	46.5686		45.6	32.7463																				45.6	-41.8361		45.6	-6.7953
							45.6333	46.6062		45.6333	33.4386																				45.6333	-41.6798		45.6333	-7.01703
							45.6667	46.6193		45.6667	33.8482																				45.6667	-41.7885		45.6667	-7.23114
							45.7	46.788		45.7	33.8243																				45.7	-42.1035		45.7	-7.23127
							45.7333	46.8989		45.7333	33.9931																				45.7333	-42.0061		45.7333	-7.03833
							45.7667	46.6352		45.7667	33.5757																				45.7667	-41.8454		45.7667	-7.36283
							45.8	46.4265		45.8	33.5342																				45.8	-41.923		45.8	-7.61589
							45.8333	46.5306		45.8333	33.4825																				45.8333	-41.7264		45.8333	-7.46204
							45.8667	46.7855		45.8667	33.4026																				45.8667	-41.4837		45.8667	-7.15207
							45.9	46.5881		45.9	33.6225																				45.9	-41.5764		45.9	-6.85448
							45.9333	46.4472		45.9333	33.8008																				45.9333	-41.8329		45.9333	-7.15314
							45.9667	46.8051		45.9667	33.662																				45.9667	-41.8829		45.9667	-7.60123
							46	46.8548		46	33.3344																				46	-41.7334		46	-7.53883
							46.0333	46.4022		46.0333	33.5665																				46.0333	-41.9077		46.0333	-7.26039
							46.0667	46.4261		46.0667	33.7497																				46.0667	-41.9963		46.0667	-7.4034
							46.1	46.5168		46.1	33.5299																				46.1	-41.7524		46.1	-7.70453
							46.1333	46.2154		46.1333	33.3778																				46.1333	-41.9599		46.1333	-7.76847
							46.1667	46.4691		46.1667	33.0971																				46.1667	-42.1846		46.1667	-7.52678
							46.2	46.6408		46.2	33.3077																				46.2	-41.8309		46.2	-7.26675
							46.2333	46.8615		46.2333	33.8121																				46.2333	-41.4555		46.2333	-7.86447
							46.2667	47.1022		46.2667	34.0642																				46.2667	-41.7278		46.2667	-7.8152
							46.3	46.9131		46.3	34.1686																				46.3	-42.1052		46.3	-7.43312
							46.3333	46.602		46.3333	34.0746																				46.3333	-42.0706		46.3333	-7.67487
							46.3667	46.4345		46.3667	33.5014																				46.3667	-41.963		46.3667	-7.67795
							46.4	46.2915		46.4	33.1774																				46.4	-42.2836		46.4	-7.72408
							46.4333	46.3373		46.4333	33.8124																				46.4333	-42.3466		46.4333	-7.82758
							46.4667	46.4683		46.4667	34.0798																				46.4667	-41.8821		46.4667	-7.89935
							46.5	46.4254		46.5	34.1277																				46.5	-41.8457		46.5	-7.98679
							46.5333	46.4848		46.5333	34.1414																				46.5333	-42.0121		46.5333	-8.03265
							46.5667	46.4156		46.5667	33.8088																				46.5667	-42.1744		46.5667	-7.68425
							46.6	46.6433		46.6	33.8705																				46.6	-42.093		46.6	-7.69308
							46.6333	46.6213		46.6333	34.2167																				46.6333	-41.8862		46.6333	-7.86641
							46.6667	46.6434		46.6667	34.2538																				46.6667	-42.2334		46.6667	-7.99877
							46.7	46.7244		46.7	34.3221																				46.7	-42.1879		46.7	-8.35393
							46.7333	46.9445		46.7333	34.2521																				46.7333	-41.9878		46.7333	-7.92392
							46.7667	46.8326		46.7667	34.0114																				46.7667	-42.1649		46.7667	-7.86728
							46.8	46.3132		46.8	33.7906																				46.8	-42.0365		46.8	-8.24233
							46.8333	46.4828		46.8333	33.5521																				46.8333	-42.2213		46.8333	-8.31865
							46.8667	46.8203		46.8667	33.6126																				46.8667	-42.352		46.8667	-8.09002
							46.9	46.7917		46.9	33.9438																				46.9	-42.0097		46.9	-7.78668
							46.9333	46.5099		46.9333	34.1619																				46.9333	-42.2335		46.9333	-7.87806
							46.9667	46.445		46.9667	34.1502																				46.9667	-42.4599		46.9667	-8.19306
							47	46.759		47	34.309																				47	-42.3955		47	-8.63137
							47.0333	46.3859		47.0333	34.2072																				47.0333	-42.4496		47.0333	-8.53932
							47.0667	46.0817		47.0667	34.4674																				47.0667	-42.4315		47.0667	-8.26242
							47.1	46.2792		47.1	34.5173																				47.1	-42.2328		47.1	-7.88851
							47.1333	46.3089		47.1333	34.2626																				47.1333	-42.1119		47.1333	-8.13233
							47.1667	46.9421		47.1667	34.4578																				47.1667	-42.4969		47.1667	-8.73688
							47.2	47.0163		47.2	34.3737																				47.2	-42.5772		47.2	-8.56549
							47.2333	46.3359		47.2333	34.1734																				47.2333	-42.3406		47.2333	-8.18697
							47.2667	46.1805		47.2667	34.1716																				47.2667	-42.5867		47.2667	-8.2513
							47.3	46.5672		47.3	34.358																				47.3	-43.0276		47.3	-8.30111
							47.3333	46.9654		47.3333	34.4229																				47.3333	-43.0577		47.3333	-8.56087
							47.3667	46.9428		47.3667	34.4352																				47.3667	-42.611		47.3667	-8.71004
							47.4	46.3451		47.4	34.3833																				47.4	-42.3935		47.4	-8.54996
							47.4333	46.1989		47.4333	34.2967																				47.4333	-42.3445		47.4333	-8.42611
							47.4667	46.7873		47.4667	34.4819																				47.4667	-42.1316		47.4667	-8.49848
							47.5	46.9024		47.5	34.6523																				47.5	-42.4531		47.5	-8.65065
							47.5333	46.8616		47.5333	34.4506																				47.5333	-42.8465		47.5333	-8.84293
							47.5667	46.9959		47.5667	34.4829																				47.5667	-42.6897		47.5667	-9.13617
							47.6	46.6393		47.6	34.4486																				47.6	-42.406		47.6	-9.01646
							47.6333	46.6127		47.6333	34.2734																				47.6333	-42.4111		47.6333	-9.12806
							47.6667	46.6839		47.6667	34.4448																				47.6667	-42.639		47.6667	-8.67516
							47.7	46.3968		47.7	34.4952																				47.7	-42.6694		47.7	-8.55579
							47.7333	46.4464		47.7333	34.2195																				47.7333	-42.5494		47.7333	-8.98734
							47.7667	46.602		47.7667	34.2576																				47.7667	-42.913		47.7667	-8.93445
							47.8	46.733		47.8	34.6241																				47.8	-42.9946		47.8	-9.29818
							47.8333	46.5639		47.8333	35.1854																				47.8333	-42.7404		47.8333	-9.33735
							47.8667	46.3568		47.8667	35.2814																				47.8667	-42.7543		47.8667	-8.7563
							47.9	46.2929		47.9	34.9858																				47.9	-42.6298		47.9	-8.83356
							47.9333	46.1691		47.9333	34.948																				47.9333	-42.4868		47.9333	-9.23866
							47.9667	46.6807		47.9667	35.1236																				47.9667	-42.6394		47.9667	-9.07718
							48	47.0677		48	35.3776																				48	-43.0758		48	-8.92354
							48.0333	46.7956		48.0333	34.8621																				48.0333	-43.0059		48.0333	-9.05107
							48.0667	46.4766		48.0667	34.6044																				48.0667	-42.9339		48.0667	-8.986
							48.1	46.7926		48.1	34.7853																				48.1	-42.9113		48.1	-9.04016
							48.1333	46.9415		48.1333	34.8507																				48.1333	-43.0329		48.1333	-9.03976
							48.1667	46.3671		48.1667	34.8604																				48.1667	-43.3264		48.1667	-8.79084
							48.2	46.3564		48.2	34.7615																				48.2	-42.9661		48.2	-8.96558
							48.2333	46.5631		48.2333	34.7954																				48.2333	-42.7242		48.2333	-9.20472
							48.2667	46.2713		48.2667	34.8522																				48.2667	-42.5512		48.2667	-9.46542
							48.3	46.4661		48.3	34.9329																				48.3	-42.5836		48.3	-9.64966
							48.3333	46.7493		48.3333	34.7402																				48.3333	-42.8781		48.3333	-9.4766
							48.3667	46.6865		48.3667	34.7376																				48.3667	-43.1545		48.3667	-9.16181
							48.4	46.4411		48.4	34.7721																				48.4	-43.2278		48.4	-9.02396
							48.4333	46.5444		48.4333	34.6331																				48.4333	-42.9656		48.4333	-9.24081
							48.4667	46.9748		48.4667	34.9337																				48.4667	-43.0138		48.4667	-9.33828
							48.5	46.6668		48.5	35.1422																				48.5	-43.248		48.5	-9.46823
							48.5333	46.5584		48.5333	35.1025																				48.5333	-43.105		48.5333	-9.47854
							48.5667	46.5843		48.5667	35.0148																				48.5667	-43.0243		48.5667	-9.31465
							48.6	46.6574		48.6	34.9491																				48.6	-43.3196		48.6	-9.24824
							48.6333	46.9932		48.6333	34.8933																				48.6333	-43.3287		48.6333	-9.63828
							48.6667	46.8856		48.6667	35.1375																				48.6667	-43.3356		48.6667	-9.94484
							48.7	46.7209		48.7	35.6887																				48.7	-43.3584		48.7	-9.54636
							48.7333	46.7443		48.7333	35.3612																				48.7333	-43.3651		48.7333	-9.618
							48.7667	46.6294		48.7667	35.0722																				48.7667	-43.2578		48.7667	-9.78811
							48.8	46.5002		48.8	35.5168																				48.8	-42.9914		48.8	-9.76401
							48.8333	46.685		48.8333	35.5458																				48.8333	-43.2607		48.8333	-9.85633
							48.8667	46.9292		48.8667	35.4205																				48.8667	-43.3421		48.8667	-9.71996
							48.9	46.9274		48.9	35.4275																				48.9	-43.0775		48.9	-9.8791
							48.9333	46.7069		48.9333	35.2607																				48.9333	-43.0327		48.9333	-10.1399
							48.9667	46.2662		48.9667	35.2344																				48.9667	-43.2756		48.9667	-9.90126
							49	46.3186		49	35.1699																				49	-43.3884		49	-9.6577
							49.0333	46.7673		49.0333	35.2411																				49.0333	-43.5399		49.0333	-9.5631
							49.0667	46.5491		49.0667	35.6399																				49.0667	-43.5091		49.0667	-9.93406
							49.1	46.2857		49.1	35.5234																				49.1	-43.4365		49.1	-10.4451
							49.1333	46.4449		49.1333	35.2857																				49.1333	-43.5509		49.1333	-10.2541
							49.1667	46.4005		49.1667	35.5258																				49.1667	-43.038		49.1667	-9.92127
							49.2	46.447		49.2	35.709																				49.2	-43.06		49.2	-9.92402
							49.2333	46.4971		49.2333	35.5655																				49.2333	-43.2801		49.2333	-10.2302
							49.2667	46.2182		49.2667	35.3649																				49.2667	-43.0596		49.2667	-10.2645
							49.3	46.3941		49.3	35.5096																				49.3	-43.2201		49.3	-9.93292
							49.3333	46.3091		49.3333	35.7827																				49.3333	-43.6814		49.3333	-9.6899
							49.3667	46.2876		49.3667	35.83																				49.3667	-43.293		49.3667	-10.1597
							49.4	46.5412		49.4	35.7304																				49.4	-43.0325		49.4	-10.7284
							49.4333	46.3717		49.4333	35.5095																				49.4333	-43.8958		49.4333	-10.6307
							49.4667	46.2413		49.4667	35.4337																				49.4667	-43.8371		49.4667	-10.4141
							49.5	46.3218		49.5	35.4123																				49.5	-43.4871		49.5	-10.0316
							49.5333	46.7624		49.5333	35.6193																				49.5333	-43.4113		49.5333	-10.0588
							49.5667	46.9763		49.5667	35.8222																				49.5667	-43.2266		49.5667	-10.3692
							49.6	46.7357		49.6	35.9517																				49.6	-43.4941		49.6	-10.5624
							49.6333	46.3532		49.6333	36.0502																				49.6333	-43.2172		49.6333	-10.4245
							49.6667	46.664		49.6667	35.7629																				49.6667	-43.2407		49.6667	-10.4651
							49.7	46.6902		49.7	35.7197																				49.7	-43.5284		49.7	-10.6339
							49.7333	46.8536		49.7333	35.5114																				49.7333	-43.5594		49.7333	-10.6416
							49.7667	46.9945		49.7667	35.4449																				49.7667	-43.7841		49.7667	-10.5002
							49.8	46.4528		49.8	35.544																				49.8	-43.517		49.8	-10.7452
							49.8333	46.4338		49.8333	35.797																				49.8333	-43.4008		49.8333	-10.8477
							49.8667	46.5549		49.8667	36.0501																				49.8667	-43.6023		49.8667	-10.4464
							49.9	46.6855		49.9	35.8112																				49.9	-43.5646		49.9	-10.5317
							49.9333	46.6544		49.9333	35.5674																				49.9333	-43.3007		49.9333	-10.6366
							49.9667	46.3645		49.9667	35.789																				49.9667	-43.6196		49.9667	-10.6226
							50	46.1817		50	36.0453																				50	-43.861		50	-10.2712
							50.0333	46.5949		50.0333	35.7951																				50.0333	-44.0306		50.0333	-10.3068
							50.0667	46.8556		50.0667	35.8358																				50.0667	-44.0637		50.0667	-11.0396
										50.1	35.8355																				50.1	-43.8742		50.1	-11.2582
										50.1333	35.7278																				50.1333	-44.0905		50.1333	-11.0303
										50.1667	35.921																				50.1667	-44.207		50.1667	-11.05
										50.2	35.9132																				50.2	-44.0119		50.2	-10.9088
										50.2333	35.9334																				50.2333	-43.9316		50.2333	-10.64
										50.2667	35.9997																				50.2667	-43.8745		50.2667	-10.9971
										50.3	35.7119																				50.3	-43.8191		50.3	-11.3072
										50.3333	36.2255																				50.3333	-44.087		50.3333	-10.8161
										50.3667	36.4822																				50.3667	-43.9112		50.3667	-10.9615
										50.4	36.0774																				50.4	-43.8279		50.4	-11.2273
										50.4333	35.9602																				50.4333	-44.3244		50.4333	-10.9268
										50.4667	35.9624																				50.4667	-44.2513		50.4667	-11.0087
										50.5	36.0142																				50.5	-44.0709		50.5	-11.2103
										50.5333	36.0476																				50.5333	-44.2114		50.5333	-11.2677
										50.5667	36.3961																				50.5667	-44.2945		50.5667	-11.2837
										50.6	36.3134																				50.6	-43.8743		50.6	-11.0903
										50.6333	35.8479																				50.6333	-43.7938		50.6333	-11.2133
										50.6667	35.8695																				50.6667	-43.8956		50.6667	-11.5233
										50.7	36.3024																				50.7	-43.7343		50.7	-11.4679
										50.7333	36.513																				50.7333	-43.9408		50.7333	-11.4113
										50.7667	36.3644																				50.7667	-44.0916		50.7667	-11.4773
										50.8	36.1286																				50.8	-44.2662		50.8	-11.48
										50.8333	36.2542																				50.8333	-44.2075		50.8333	-11.3585
										50.8667	36.4097																				50.8667	-44.1225		50.8667	-11.4513
										50.9	36.6263																				50.9	-44.1125		50.9	-11.7058
										50.9333	36.5248																				50.9333	-44.2464		50.9333	-11.5018
										50.9667	36.5129																				50.9667	-44.2938		50.9667	-11.3144
										51	36.3634																				51	-44.3907		51	-11.5203
										51.0333	36.0642																				51.0333	-44.6193		51.0333	-11.5748
										51.0667	36.4705																				51.0667	-44.403		51.0667	-11.5872
										51.1	36.7362																				51.1	-44.0808		51.1	-11.7452
										51.1333	36.6505																				51.1333	-44.2955		51.1333	-11.7358
										51.1667	36.8768																				51.1667	-44.2509		51.1667	-11.7202
										51.2	37.1911																				51.2	-44.2481		51.2	-11.5618
										51.2333	36.857																				51.2333	-44.4669		51.2333	-11.4842
										51.2667	36.5393																				51.2667	-44.3175		51.2667	-11.4771
										51.3	36.4205																				51.3	-44.4827		51.3	-11.5867
										51.3333	36.4892																				51.3333	-44.5739		51.3333	-11.9997
										51.3667	36.7711																				51.3667	-44.4197		51.3667	-12.0955
										51.4	37.0593																				51.4	-44.105		51.4	-12.2064
										51.4333	36.984																				51.4333	-44.0179		51.4333	-12.0931
										51.4667	36.6054																				51.4667	-44.492		51.4667	-11.6346
										51.5	36.9241																				51.5	-44.6199		51.5	-11.8568
										51.5333	37.4086																				51.5333	-44.3445		51.5333	-12.1285
										51.5667	36.9116																				51.5667	-44.2846		51.5667	-12.2273
										51.6	36.2578																				51.6	-44.5675		51.6	-12.1229
										51.6333	36.1508																				51.6333	-44.9153		51.6333	-12.0275
										51.6667	36.6872																				51.6667	-44.6094		51.6667	-12.2027
										51.7	36.8126																				51.7	-44.3816		51.7	-11.9675
										51.7333	36.7542																				51.7333	-44.5091		51.7333	-12.0055
										51.7667	36.9561																				51.7667	-44.624		51.7667	-11.9811
										51.8	36.9727																				51.8	-44.7383		51.8	-12.1005
										51.8333	36.7583																				51.8333	-44.44		51.8333	-12.4208
										51.8667	36.6279																				51.8667	-44.5197		51.8667	-12.1454
										51.9	36.8383																				51.9	-44.9168		51.9	-12.0733
										51.9333	37.0694																				51.9333	-45.063		51.9333	-12.2693
										51.9667	37.3463																				51.9667	-44.8821		51.9667	-12.2933
										52	37.0624																				52	-44.6686		52	-12.2889
										52.0333	36.9652																				52.0333	-44.339		52.0333	-12.4058
										52.0667	37.1729																				52.0667	-44.6187		52.0667	-12.3131
										52.1	36.9826																				52.1	-44.9466		52.1	-11.9819
										52.1333	36.8508																				52.1333	-44.6514		52.1333	-12.2303
										52.1667	37.1187																				52.1667	-44.9436		52.1667	-12.6009
										52.2	37.1625																				52.2	-45.0094		52.2	-12.4189
										52.2333	36.9496																				52.2333	-44.7352		52.2333	-12.1986
										52.2667	37.3783																				52.2667	-44.5728		52.2667	-12.1711
										52.3	37.3446																				52.3	-44.6521		52.3	-12.1287
										52.3333	37.0947																				52.3333	-44.5977		52.3333	-12.2238
										52.3667	37.0416																				52.3667	-44.6116		52.3667	-12.4937
										52.4	37.0839																				52.4	-44.9691		52.4	-12.4462
										52.4333	37.163																				52.4333	-44.6574		52.4333	-12.4717
										52.4667	37.1727																				52.4667	-44.4498		52.4667	-12.6168
										52.5	37.1478																				52.5	-44.6575		52.5	-12.7023
										52.5333	37.2284																				52.5333	-44.8467		52.5333	-12.6865
										52.5667	37.3037																				52.5667	-44.4374		52.5667	-12.739
										52.6	37.2643																				52.6	-44.6787		52.6	-12.9173
										52.6333	37.5957																				52.6333	-45.1551		52.6333	-12.7981
										52.6667	37.5067																				52.6667	-44.613		52.6667	-12.6469
										52.7	37.2321																				52.7	-44.5776		52.7	-12.6404
										52.7333	37.2507																				52.7333	-45.0602		52.7333	-12.4837
										52.7667	37.5486																				52.7667	-44.9493		52.7667	-12.7015
										52.8	37.4647																				52.8	-44.3505		52.8	-13.074
										52.8333	37.1868																				52.8333	-44.8293		52.8333	-12.6997
										52.8667	37.2105																				52.8667	-45.4061		52.8667	-12.7914
										52.9	37.2903																				52.9	-45.0982		52.9	-13.0085
										52.9333	37.4642																				52.9333	-44.9391		52.9333	-12.8655
										52.9667	37.306																				52.9667	-45.0167		52.9667	-12.7466
										53	37.4181																				53	-44.9471		53	-12.9254
										53.0333	37.9487																				53.0333	-44.8043		53.0333	-12.8777
										53.0667	37.9876																				53.0667	-44.7183		53.0667	-12.6227
										53.1	37.6184																				53.1	-44.9086		53.1	-12.8848
										53.1333	37.451																				53.1333	-45.002		53.1333	-13.0383
										53.1667	37.5116																				53.1667	-45.0551		53.1667	-13.2705
										53.2	37.4947																				53.2	-45.3088		53.2	-13.3036
										53.2333	38.0063																				53.2333	-45.0413		53.2333	-13.4166
										53.2667	37.9638																				53.2667	-44.6914		53.2667	-13.3064
										53.3	37.5558																				53.3	-44.8823		53.3	-13.099
										53.3333	37.5398																				53.3333	-45.3167		53.3333	-13.4304
										53.3667	37.6671																				53.3667	-45.3654		53.3667	-13.3805
										53.4	38.0053																				53.4	-45.1632		53.4	-13.2024
										53.4333	37.8702																				53.4333	-45.0887		53.4333	-13.3281
										53.4667	37.7422																				53.4667	-45.1943		53.4667	-13.311
										53.5	37.4156																				53.5	-45.4474		53.5	-13.1849
										53.5333	37.4161																				53.5333	-45.1914		53.5333	-13.4007
										53.5667	37.9997																				53.5667	-45.3494		53.5667	-13.5518
										53.6	37.8452																				53.6	-45.5859		53.6	-13.5993
										53.6333	37.8455																				53.6333	-45.153		53.6333	-13.6037
										53.6667	38.1307																				53.6667	-45.0232		53.6667	-13.4217
										53.7	37.9474																				53.7	-44.9268		53.7	-13.4542
										53.7333	37.8483																				53.7333	-45.2335		53.7333	-13.6062
										53.7667	37.9797																				53.7667	-45.508		53.7667	-13.6658
										53.8	37.8619																				53.8	-45.5493		53.8	-13.5598
										53.8333	38.0284																				53.8333	-45.6964		53.8333	-13.5833
										53.8667	38.2464																				53.8667	-45.3907		53.8667	-13.7124
										53.9	38.21																				53.9	-45.178		53.9	-13.943
										53.9333	38.3784																				53.9333	-45.1681		53.9333	-13.9784
										53.9667	37.9338																				53.9667	-45.0016		53.9667	-13.4494
										54	37.4978																				54	-44.6743		54	-13.6425
										54.0333	37.8145																				54.0333	-44.6001		54.0333	-13.6731
										54.0667	38.0829																				54.0667	-44.8171		54.0667	-13.3862
										54.1	38.1571																				54.1	-45.0569		54.1	-13.8251
										54.1333	37.9471																				54.1333	-45.2847		54.1333	-13.89
										54.1667	37.8619																				54.1667	-45.3403		54.1667	-13.694
										54.2	38.239																				54.2	-45.3713		54.2	-13.9012
										54.2333	38.0175																				54.2333	-45.0061		54.2333	-14.0722
										54.2667	37.8703																				54.2667	-45.149		54.2667	-14.0396
										54.3	38.2282																				54.3	-45.6428		54.3	-13.9513
										54.3333	38.2596																				54.3333	-45.6005		54.3333	-13.8303
										54.3667	38.3267																				54.3667	-45.768		54.3667	-13.9972
										54.4	38.3948																				54.4	-45.3515		54.4	-14.045
										54.4333	38.1958																				54.4333	-45.2475		54.4333	-13.6531
										54.4667	38.4536																				54.4667	-45.5248		54.4667	-13.8325
										54.5	38.6934																				54.5	-45.5307		54.5	-14.1208
										54.5333	38.1645																				54.5333	-45.1688		54.5333	-14.2583
										54.5667	38.3568																				54.5667	-45.2199		54.5667	-14.5697
										54.6	38.5714																				54.6	-45.4652		54.6	-14.323
										54.6333	38.4735																				54.6333	-45.3445		54.6333	-13.9918
										54.6667	38.6172																				54.6667	-45.4778		54.6667	-14.262
										54.7	38.0712																				54.7	-45.2426		54.7	-14.2708
										54.7333	37.8697																				54.7333	-45.1436		54.7333	-14.097
										54.7667	38.177																				54.7667	-45.3681		54.7667	-14.4259
										54.8	38.4908																				54.8	-45.3959		54.8	-14.2328
										54.8333	38.3906																				54.8333	-45.0853		54.8333	-14.0434
										54.8667	38.2357																				54.8667	-45.0698		54.8667	-14.1172
										54.9	38.275																				54.9	-45.4554		54.9	-14.3043
										54.9333	38.1613																				54.9333	-46.1019		54.9333	-14.484
										54.9667	37.9777																				54.9667	-46.0968		54.9667	-14.1443
										55	38.1627																				55	-45.5937		55	-14.5144
										55.0333	38.4791																				55.0333	-45.5523		55.0333	-14.7921
										55.0667	38.3412																				55.0667	-45.8378		55.0667	-14.5471
										55.1	38.3881																				55.1	-45.9253		55.1	-14.6225
										55.1333	38.4383																				55.1333	-45.5071		55.1333	-14.3778
										55.1667	38.676																				55.1667	-45.3645		55.1667	-14.1113
										55.2	39.0828																				55.2	-45.6531		55.2	-14.3665
										55.2333	38.6756																				55.2333	-45.6303		55.2333	-14.6361
										55.2667	38.3886																				55.2667	-45.7002		55.2667	-15.0075
										55.3	38.563																				55.3	-45.6182		55.3	-14.7678
										55.3333	38.4795																				55.3333	-45.3083		55.3333	-14.7419
										55.3667	38.2629																				55.3667	-45.6863		55.3667	-15.2837
										55.4	38.2656																				55.4	-46.0322		55.4	-14.9045
										55.4333	38.6181																				55.4333	-45.9379		55.4333	-14.4997
										55.4667	38.6549																				55.4667	-45.7355		55.4667	-14.6666
										55.5	38.4898																				55.5	-45.687		55.5	-14.7669
										55.5333	38.651																				55.5333	-45.6148		55.5333	-15.008
										55.5667	39.0389																				55.5667	-45.6026		55.5667	-15.1126
										55.6	39.0743																				55.6	-45.6479		55.6	-14.8692
										55.6333	38.8992																				55.6333	-45.7851		55.6333	-14.9689
										55.6667	38.7474																				55.6667	-46.1441		55.6667	-15.0056
										55.7	39.0068																				55.7	-45.8379		55.7	-14.7121
										55.7333	38.9549																				55.7333	-45.686		55.7333	-14.6323
										55.7667	38.5187																				55.7667	-45.8859		55.7667	-15.0894
										55.8	38.7229																				55.8	-45.7599		55.8	-15.018
										55.8333	38.8475																				55.8333	-45.7978		55.8333	-14.7927
										55.8667	38.8112																				55.8667	-46.2048		55.8667	-15.3047
										55.9	38.9289																				55.9	-46.2963		55.9	-15.0286
										55.9333	39.1682																				55.9333	-46.0514		55.9333	-14.8957
										55.9667	38.964																				55.9667	-46.1235		55.9667	-15.543
										56	38.6494																				56	-45.9728		56	-15.608
										56.0333	39.0616																				56.0333	-45.7772		56.0333	-15.3498
										56.0667	38.8722																				56.0667	-45.9354		56.0667	-15.2592
										56.1	38.4946																				56.1	-46.2349		56.1	-15.384
										56.1333	38.5508																				56.1333	-46.3327		56.1333	-15.3586
										56.1667	38.7751																				56.1667	-46.0022		56.1667	-15.3876
										56.2	39.1487																				56.2	-46.0674		56.2	-15.6266
										56.2333	38.7321																				56.2333	-46.4619		56.2333	-15.5655
										56.2667	38.38																				56.2667	-46.3715		56.2667	-15.3887
										56.3	38.5994																				56.3	-46.2738		56.3	-15.2773
										56.3333	38.8462																				56.3333	-46.3863		56.3333	-15.4192
										56.3667	39.2053																				56.3667	-46.2937		56.3667	-15.4577
										56.4	39.2733																				56.4	-46.1996		56.4	-15.3994
										56.4333	39.2933																				56.4333	-46.4006		56.4333	-15.4802
										56.4667	38.9788																				56.4667	-46.3158		56.4667	-15.4743
										56.5	38.7088																				56.5	-46.2457		56.5	-15.5742
										56.5333	39.1891																				56.5333	-46.3975		56.5333	-15.4522
										56.5667	39.2585																				56.5667	-46.3456		56.5667	-15.5126
										56.6	39.1112																				56.6	-46.2996		56.6	-15.6188
										56.6333	39.0729																				56.6333	-46.1529		56.6333	-15.4536
										56.6667	38.954																				56.6667	-46.3962		56.6667	-15.1168
										56.7	38.9567																				56.7	-46.5903		56.7	-15.2228
										56.7333	38.9756																				56.7333	-46.6778		56.7333	-15.6011
										56.7667	38.9636																				56.7667	-46.7514		56.7667	-15.7398
										56.8	39.2082																				56.8	-46.5291		56.8	-15.8854
										56.8333	39.2061																				56.8333	-46.4661		56.8333	-15.9645
										56.8667	39.1452																				56.8667	-46.4748		56.8667	-15.9322
										56.9	39.1692																				56.9	-46.3865		56.9	-15.8104
										56.9333	39.1583																				56.9333	-46.0178		56.9333	-15.8037
										56.9667	39.1816																				56.9667	-45.9449		56.9667	-15.9216
										57	39.4023																				57	-46.2595		57	-15.984
										57.0333	39.737																				57.0333	-46.3415		57.0333	-16.0962
										57.0667	39.4689																				57.0667	-46.0725		57.0667	-16.1135
										57.1	39.3691																				57.1	-46.172		57.1	-16.0376
										57.1333	39.5127																				57.1333	-46.462		57.1333	-15.937
										57.1667	39.2267																				57.1667	-46.1191		57.1667	-15.936
										57.2	39.5008																				57.2	-45.6433		57.2	-16.0297
										57.2333	40.0075																				57.2333	-46.0839		57.2333	-15.9587
										57.2667	40.0104																				57.2667	-46.6776		57.2667	-16.1424
										57.3	39.6821																				57.3	-46.894		57.3	-16.158
										57.3333	39.4578																				57.3333	-46.6731		57.3333	-16.4371
										57.3667	39.2983																				57.3667	-46.574		57.3667	-16.5
										57.4	38.9974																				57.4	-46.4591		57.4	-16.4225
										57.4333	39.0671																				57.4333	-46.0636		57.4333	-16.6263
										57.4667	39.514																				57.4667	-46.3366		57.4667	-16.493
										57.5	39.8875																				57.5	-46.5503		57.5	-16.6623
										57.5333	39.9214																				57.5333	-46.5354		57.5333	-16.624
										57.5667	39.4619																				57.5667	-46.4171		57.5667	-16.1438
										57.6	39.1155																				57.6	-46.3525		57.6	-16.0586
										57.6333	39.4649																				57.6333	-46.3508		57.6333	-16.006
										57.6667	39.7382																				57.6667	-46.281		57.6667	-16.0219
										57.7	39.49																				57.7	-46.3987		57.7	-16.5623
										57.7333	39.0994																				57.7333	-46.6057		57.7333	-16.7149
										57.7667	39.3306																				57.7667	-46.8152		57.7667	-16.5026
										57.8	39.4834																				57.8	-46.6628		57.8	-16.5221
										57.8333	39.3842																				57.8333	-46.4407		57.8333	-16.5653
										57.8667	39.65																				57.8667	-46.4517		57.8667	-16.4791
										57.9	39.9096																				57.9	-46.3795		57.9	-16.2064
										57.9333	39.536																				57.9333	-46.3511		57.9333	-16.4791
										57.9667	38.9905																				57.9667	-46.411		57.9667	-16.6689
										58	38.9307																				58	-46.4957		58	-16.4786
										58.0333	39.4039																				58.0333	-46.6581		58.0333	-16.7133
										58.0667	39.7062																				58.0667	-46.9673		58.0667	-16.7755
										58.1	39.6819																				58.1	-46.6737		58.1	-16.8198
										58.1333	39.8376																				58.1333	-46.9519		58.1333	-16.7509
										58.1667	39.7063																				58.1667	-47.365		58.1667	-16.4102
										58.2	39.5361																				58.2	-46.6662		58.2	-16.3472
										58.2333	39.974																				58.2333	-46.5463		58.2333	-16.4084
										58.2667	40.1192																				58.2667	-46.5342		58.2667	-16.3536
										58.3	39.9331																				58.3	-46.2561		58.3	-16.6374
										58.3333	39.9166																				58.3333	-46.5213		58.3333	-16.6613
										58.3667	39.8771																				58.3667	-47.0345		58.3667	-16.5086
										58.4	40.1318																				58.4	-46.9344		58.4	-16.5714
										58.4333	40.3304																				58.4333	-46.7201		58.4333	-16.7098
										58.4667	40.2017																				58.4667	-46.8261		58.4667	-16.8048
										58.5	40.1218																				58.5	-46.7735		58.5	-16.5493
										58.5333	39.908																				58.5333	-46.7696		58.5333	-16.4709
										58.5667	39.9096																				58.5667	-46.9052		58.5667	-16.6554
										58.6	39.8544																				58.6	-46.5785		58.6	-16.8588
										58.6333	39.7535																				58.6333	-46.366		58.6333	-16.8463
										58.6667	40.1581																				58.6667	-46.5695		58.6667	-16.7754
										58.7	40.2132																				58.7	-46.63		58.7	-16.999
										58.7333	39.9552																				58.7333	-46.6509		58.7333	-16.8721
										58.7667	39.4817																				58.7667	-46.6206		58.7667	-16.8722
										58.8	39.4932																				58.8	-46.757		58.8	-17.0991
										58.8333	39.7602																				58.8333	-47.0671		58.8333	-17.3324
										58.8667	40.0016																				58.8667	-47.1775		58.8667	-17.5303
										58.9	40.136																				58.9	-46.9305		58.9	-17.1371
										58.9333	40.2685																				58.9333	-46.5716		58.9333	-17.1257
										58.9667	40.4257																				58.9667	-46.5879		58.9667	-17.043
										59	40.2208																				59	-46.6673		59	-16.7845
										59.0333	40.3204																				59.0333	-46.5839		59.0333	-17.2976
										59.0667	40.6079																				59.0667	-46.8848		59.0667	-17.4483
										59.1	40.2618																				59.1	-47.0409		59.1	-17.4982
										59.1333	40.014																				59.1333	-46.7983		59.1333	-17.2465
										59.1667	40.4172																				59.1667	-46.8297		59.1667	-16.8529
										59.2	40.421																				59.2	-46.9568		59.2	-17.3886
										59.2333	40.2759																				59.2333	-46.9063		59.2333	-17.6511
										59.2667	40.1649																				59.2667	-46.5637		59.2667	-17.4852
										59.3	39.9763																				59.3	-46.4598		59.3	-17.4191
										59.3333	39.847																				59.3333	-46.8005		59.3333	-17.4148
										59.3667	40.2089																				59.3667	-47.0203		59.3667	-17.3608
										59.4	40.4288																				59.4	-46.8056		59.4	-17.4682
										59.4333	40.5397																				59.4333	-46.7911		59.4333	-17.5404
										59.4667	40.7802																				59.4667	-46.9194		59.4667	-17.3993
										59.5	40.7105																				59.5	-46.7721		59.5	-17.2278
										59.5333	40.9476																				59.5333	-46.9386		59.5333	-17.2163
										59.5667	40.6826																				59.5667	-47.1742		59.5667	-17.3468
										59.6	40.2409																				59.6	-47.2381		59.6	-17.4213
										59.6333	40.4332																				59.6333	-46.9196		59.6333	-17.8296
										59.6667	40.5771																				59.6667	-46.8743		59.6667	-17.8285
										59.7	40.3678																				59.7	-47.3018		59.7	-17.426
										59.7333	40.4305																				59.7333	-47.4742		59.7333	-17.474
										59.7667	40.7079																				59.7667	-47.3128		59.7667	-17.4226
										59.8	40.5333																				59.8	-47.2707		59.8	-17.3452
										59.8333	40.2026																				59.8333	-47.2212		59.8333	-17.8801
										59.8667	40.378																				59.8667	-47.5273		59.8667	-18.0238
										59.9	40.5891																				59.9	-47.7125		59.9	-17.5968
										59.9333	40.8394																				59.9333	-47.1337		59.9333	-17.7001
										59.9667	40.7315																				59.9667	-46.8926		59.9667	-17.767
										60	40.5189																				60	-46.9892		60	-17.7435
										60.0333	40.6651																				60.0333	-47.2908		60.0333	-17.603
										60.0667	40.3053																				60.0667	-47.3401		60.0667	-17.6199
										60.1	40.0119																				60.1	-47.1696		60.1	-17.862
										60.1333	40.2099																				60.1333	-47.3894		60.1333	-18.0497
										60.1667	40.0696																				60.1667	-47.411		60.1667	-18.0171
										60.2	40.2264																				60.2	-46.9855		60.2	-17.7957
										60.2333	40.6411																				60.2333	-47.0373		60.2333	-18.1412
										60.2667	40.6052																				60.2667	-47.2239		60.2667	-18.4601
										60.3	40.7115																				60.3	-46.9517		60.3	-18.4543
										60.3333	40.7768																				60.3333	-47.2766		60.3333	-18.3546
										60.3667	40.7841																				60.3667	-47.6517		60.3667	-18.1912
										60.4	40.7799																				60.4	-47.2695		60.4	-18.0083
										60.4333	40.8679																				60.4333	-46.8923		60.4333	-18.0443
										60.4667	41.044																				60.4667	-47.0002		60.4667	-18.1344
										60.5	40.9118																				60.5	-47.1378		60.5	-18.2429
										60.5333	40.7771																				60.5333	-47.4338		60.5333	-18.0624
										60.5667	40.9733																				60.5667	-47.5453		60.5667	-18.0047
										60.6	40.793																				60.6	-47.2238		60.6	-18.442
										60.6333	40.4386																				60.6333	-47.2538		60.6333	-18.345
										60.6667	40.7061																				60.6667	-47.4095		60.6667	-18.0308
										60.7	41.0134																				60.7	-47.4269		60.7	-18.2717
										60.7333	40.875																				60.7333	-47.2359		60.7333	-18.29
										60.7667	40.4559																				60.7667	-47.4441		60.7667	-18.2087
										60.8	40.6398																				60.8	-47.9055		60.8	-18.5295
										60.8333	41.1797																				60.8333	-47.7039		60.8333	-18.597
										60.8667	40.9931																				60.8667	-47.4569		60.8667	-18.482
										60.9	40.8545																				60.9	-47.3237		60.9	-18.5602
										60.9333	40.9413																				60.9333	-47.1409		60.9333	-18.7525
										60.9667	41.07																				60.9667	-46.9834		60.9667	-18.7225
										61	40.8576																				61	-46.9893		61	-18.5366
										61.0333	40.649																				61.0333	-47.3102		61.0333	-18.3904
										61.0667	40.9203																				61.0667	-47.3544		61.0667	-18.6042
										61.1	40.8334																				61.1	-47.089		61.1	-18.7241
										61.1333	40.7318																				61.1333	-47.0677		61.1333	-18.6353
										61.1667	41.1565																				61.1667	-47.5522		61.1667	-18.7117
										61.2	41.1441																				61.2	-47.8611		61.2	-18.6601
										61.2333	41.0376																				61.2333	-47.6407		61.2333	-18.6224
										61.2667	41.11																				61.2667	-47.7104		61.2667	-18.562
										61.3	41.2587																				61.3	-47.6809		61.3	-18.5938
										61.3333	41.3393																				61.3333	-47.0928		61.3333	-18.9263
										61.3667	40.9293																				61.3667	-47.1031		61.3667	-18.9085
										61.4	41.0647																				61.4	-47.32		61.4	-18.7368
										61.4333	41.3669																				61.4333	-47.4597		61.4333	-18.8162
										61.4667	41.1879																				61.4667	-47.8401		61.4667	-18.7856
										61.5	41.0301																				61.5	-47.6226		61.5	-18.7507
										61.5333	40.9818																				61.5333	-47.6432		61.5333	-18.8941
										61.5667	41.3536																				61.5667	-48.0045		61.5667	-18.9126
										61.6	41.4428																				61.6	-47.5769		61.6	-18.9331
										61.6333	40.9319																				61.6333	-47.1379		61.6333	-18.8826
										61.6667	40.838																				61.6667	-47.1759		61.6667	-18.706
										61.7	41.0136																				61.7	-47.5694		61.7	-19.101
										61.7333	41.046																				61.7333	-47.6381		61.7333	-19.2373
										61.7667	41.2169																				61.7667	-47.4734		61.7667	-18.9089
										61.8	41.2724																				61.8	-47.6622		61.8	-19.1358
										61.8333	41.6108																				61.8333	-47.8419		61.8333	-19.4548
										61.8667	41.5206																				61.8667	-47.8084		61.8667	-19.1328
										61.9	40.9963																				61.9	-47.6766		61.9	-18.7566
										61.9333	41.0612																				61.9333	-47.706		61.9333	-18.7576
										61.9667	41.2015																				61.9667	-47.6901		61.9667	-18.8345
										62	41.1765																				62	-47.2573		62	-19.0774
										62.0333	41.0725																				62.0333	-47.258		62.0333	-19.5015
										62.0667	41.0374																				62.0667	-47.7795		62.0667	-19.6045
										62.1	40.9067																				62.1	-47.8043		62.1	-19.3334
										62.1333	41.3239																				62.1333	-47.5265		62.1333	-18.8695
										62.1667	41.5729																				62.1667	-47.5615		62.1667	-18.7827
										62.2	41.4038																				62.2	-47.5587		62.2	-19.1913
										62.2333	41.4347																				62.2333	-47.5069		62.2333	-19.1005
										62.2667	41.4519																				62.2667	-47.8724		62.2667	-18.9644
										62.3	41.1638																				62.3	-47.6509		62.3	-19.4283
										62.3333	41.3383																				62.3333	-47.4827		62.3333	-19.6612
										62.3667	41.6477																				62.3667	-47.5271		62.3667	-19.6195
										62.4	41.2195																				62.4	-47.3447		62.4	-19.378
										62.4333	41.3958																				62.4333	-47.456		62.4333	-19.1319
										62.4667	41.4851																				62.4667	-47.6063		62.4667	-18.9871
										62.5	41.146																				62.5	-47.7053		62.5	-19.3357
										62.5333	40.9587																				62.5333	-47.513		62.5333	-19.7203
										62.5667	41.0626																				62.5667	-47.6454		62.5667	-19.7445
										62.6	41.7029																				62.6	-47.9955		62.6	-19.6027
										62.6333	41.8905																				62.6333	-47.9135		62.6333	-19.5561
										62.6667	41.4707																				62.6667	-47.84		62.6667	-19.9965
										62.7	41.607																				62.7	-47.7807		62.7	-20.0587
										62.7333	41.4825																				62.7333	-47.7844		62.7333	-19.935
										62.7667	41.0145																				62.7667	-48.0552		62.7667	-19.6814
										62.8	41.1513																				62.8	-48.1008		62.8	-19.669
										62.8333	41.4186																				62.8333	-48.1168		62.8333	-19.9341
										62.8667	41.8316																				62.8667	-48.0157		62.8667	-20.0524
										62.9	41.8874																				62.9	-47.7503		62.9	-19.7908
										62.9333	41.7172																				62.9333	-47.7968		62.9333	-19.2164
										62.9667	41.5284																				62.9667	-47.6685		62.9667	-19.0759
										63	41.4653																				63	-47.9675		63	-19.5363
										63.0333	41.5508																				63.0333	-48.2196		63.0333	-19.5099
										63.0667	41.6017																				63.0667	-47.9588		63.0667	-19.3522
										63.1	41.6638																				63.1	-47.8401		63.1	-19.3662
										63.1333	41.679																				63.1333	-47.9083		63.1333	-19.615
										63.1667	41.9674																				63.1667	-48.0485		63.1667	-19.8322
										63.2	41.8935																				63.2	-48.0619		63.2	-19.3932
										63.2333	41.5973																				63.2333	-48.0734		63.2333	-19.4676
										63.2667	41.7455																				63.2667	-48.0256		63.2667	-19.8273
										63.3	41.6813																				63.3	-47.8543		63.3	-19.9378
										63.3333	41.5074																				63.3333	-47.9985		63.3333	-19.9823
										63.3667	41.8374																				63.3667	-48.1306		63.3667	-20.1048
										63.4	41.911																				63.4	-48.1603		63.4	-20.1328
										63.4333	41.3962																				63.4333	-48.0455		63.4333	-20.4
										63.4667	41.2288																				63.4667	-47.9373		63.4667	-20.3665
										63.5	41.5569																				63.5	-48.069		63.5	-19.9321
										63.5333	41.6062																				63.5333	-47.6886		63.5333	-19.9371
										63.5667	41.3799																				63.5667	-47.5181		63.5667	-20.1733
										63.6	41.2267																				63.6	-47.9756		63.6	-20.3173
										63.6333	41.4452																				63.6333	-47.997		63.6333	-19.9722
										63.6667	41.6925																				63.6667	-47.689		63.6667	-19.6918
										63.7	41.8319																				63.7	-47.6791		63.7	-20.0791
										63.7333	42.0314																				63.7333	-47.8627		63.7333	-20.3011
										63.7667	42.1649																				63.7667	-48.0598		63.7667	-20.1525
										63.8	42.0932																				63.8	-48.1453		63.8	-20.1922
										63.8333	41.78																				63.8333	-48.161		63.8333	-20.2951
										63.8667	41.5455																				63.8667	-48.2514		63.8667	-20.4278
										63.9	41.6592																				63.9	-47.882		63.9	-20.7553
										63.9333	41.6508																				63.9333	-47.8929		63.9333	-20.3322
										63.9667	41.6777																				63.9667	-48.0896		63.9667	-19.8928
										64	41.6454																				64	-48.2721		64	-20.1473
										64.0333	41.5945																				64.0333	-48.7696		64.0333	-20.176
										64.0667	41.8171																				64.0667	-48.3103		64.0667	-20.1432
										64.1	42.0503																				64.1	-47.9939		64.1	-20.2134
										64.1333	41.9048																				64.1333	-48.1594		64.1333	-20.4544
										64.1667	41.9358																				64.1667	-48.0964		64.1667	-20.3411
										64.2	42.2129																				64.2	-48.2464		64.2	-20.3727
										64.2333	42.0764																				64.2333	-48.1897		64.2333	-20.5046
										64.2667	42.0096																				64.2667	-48.1405		64.2667	-20.3936
										64.3	42.0926																				64.3	-48.2382		64.3	-20.5661
										64.3333	42.0666																				64.3333	-48.211		64.3333	-20.8565
										64.3667	41.7536																				64.3667	-48.3054		64.3667	-20.9334
										64.4	41.7484																				64.4	-48.3878		64.4	-20.8419
										64.4333	41.8502																				64.4333	-48.3508		64.4333	-20.3998
										64.4667	42.1028																				64.4667	-48.154		64.4667	-20.397
										64.5	42.1024																				64.5	-48.0795		64.5	-20.5847
										64.5333	42.1029																				64.5333	-48.1252		64.5333	-20.4241
										64.5667	42.0626																				64.5667	-48.1561		64.5667	-20.9171
										64.6	41.59																				64.6	-48.355		64.6	-21.1561
										64.6333	41.7839																				64.6333	-48.2922		64.6333	-20.8413
										64.6667	42.3605																				64.6667	-48.0718		64.6667	-20.7188
										64.7	42.2485																				64.7	-48.0521		64.7	-20.7217
										64.7333	42.3069																				64.7333	-48.0103		64.7333	-20.8125
										64.7667	42.3572																				64.7667	-48.2266		64.7667	-20.681
										64.8	42.2748																				64.8	-48.3428		64.8	-20.5813
										64.8333	42.3905																				64.8333	-48.2835		64.8333	-20.7393
										64.8667	42.2164																				64.8667	-48.5655		64.8667	-20.6528
										64.9	41.9443																				64.9	-48.7262		64.9	-20.5112
										64.9333	42.1334																				64.9333	-48.2835		64.9333	-20.3993
										64.9667	42.4385																				64.9667	-48.1538		64.9667	-20.9164
										65	42.3283																				65	-48.3831		65	-21.2439
										65.0333	42.1852																				65.0333	-48.3052		65.0333	-20.7729
										65.0667	42.1236																				65.0667	-48.3063		65.0667	-20.6671
										65.1	42.189																				65.1	-48.2642		65.1	-20.8288
										65.1333	42.1855																				65.1333	-48.1603		65.1333	-20.6732
										65.1667	42.3601																				65.1667	-48.2946		65.1667	-20.6073
										65.2	42.6832																				65.2	-48.3623		65.2	-20.8363
										65.2333	42.5081																				65.2333	-48.3594		65.2333	-20.9083
										65.2667	42.2349																				65.2667	-47.9525		65.2667	-21.3113
										65.3	42.5395																				65.3	-47.8676		65.3	-21.1195
										65.3333	42.5487																				65.3333	-48.4796		65.3333	-20.8608
										65.3667	42.3532																				65.3667	-48.4518		65.3667	-21.2174
										65.4	42.5284																				65.4	-48.3256		65.4	-21.1004
										65.4333	42.7106																				65.4333	-48.2848		65.4333	-21.0884
										65.4667	42.9133																				65.4667	-48.3948		65.4667	-21.4977
										65.5	42.9334																				65.5	-48.5837		65.5	-21.3614
										65.5333	42.4825																				65.5333	-48.3975		65.5333	-20.9736
										65.5667	42.5185																				65.5667	-48.5271		65.5667	-21.1785
										65.6	42.7																				65.6	-48.6855		65.6	-21.2672
										65.6333	42.654																				65.6333	-48.4013		65.6333	-21.3119
										65.6667	42.9365																				65.6667	-48.3809		65.6667	-21.4675
										65.7	43.0056																				65.7	-48.5201		65.7	-21.4141
										65.7333	42.9466																				65.7333	-48.5244		65.7333	-21.4776
										65.7667	42.6621																				65.7667	-48.4214		65.7667	-21.55
										65.8	42.567																				65.8	-48.282		65.8	-21.3678
										65.8333	42.8184																				65.8333	-48.3961		65.8333	-21.4614
										65.8667	42.4614																				65.8667	-48.5434		65.8667	-21.5382
										65.9	42.2894																				65.9	-48.7295		65.9	-21.5068
										65.9333	42.3091																				65.9333	-48.6979		65.9333	-21.4107
										65.9667	42.2088																				65.9667	-48.5037		65.9667	-21.43
										66	42.6918																				66	-48.5851		66	-21.4167
										66.0333	42.7563																				66.0333	-48.7897		66.0333	-21.3773
										66.0667	42.6037																				66.0667	-48.4172		66.0667	-21.7537
										66.1	42.8857																				66.1	-48.3259		66.1	-21.7993
										66.1333	42.6561																				66.1333	-48.3727		66.1333	-21.677
										66.1667	42.7161																				66.1667	-48.2757		66.1667	-21.6543
										66.2	42.9791																				66.2	-48.5298		66.2	-21.5634
										66.2333	42.8022																				66.2333	-48.64		66.2333	-21.5531
										66.2667	42.709																				66.2667	-48.5701		66.2667	-21.7737
										66.3	42.6952																				66.3	-48.5295		66.3	-21.9836
										66.3333	42.7144																				66.3333	-48.4248		66.3333	-21.9651
										66.3667	42.6845																				66.3667	-48.6772		66.3667	-21.699
										66.4	42.6568																				66.4	-48.5667		66.4	-21.6277
										66.4333	43.0719																				66.4333	-48.517		66.4333	-21.774
										66.4667	42.989																				66.4667	-48.7149		66.4667	-21.7188
										66.5	42.3449																				66.5	-48.6026		66.5	-21.7081
[truncated: 1,005 more rows]

## Sheet: SFig19
SFig 19
		a			b			c			d
		k1			k1			k1			k1
		1/T	ln(k)		1/T	ln(k/T)		1/T	ln(k)		1/T	ln(k/T)
		0.00324675	-3.78376		0.00324675	-9.51414		0.00324675	-5.54347		0.00324675	-11.2737
		0.0033557	-4.98275		0.0033557	-10.6798		0.0033557	-6.9478		0.0033557	-12.6447
		0.0034722	-6.26095		0.0034722	-11.9237		0.0034722	-8.64236		0.0034722	-14.3053
		0.0035971	-7.68271		0.0035971	-13.3103		0.0035971	-9.90949		0.0035971	-15.5371
		k2			k2			k2			k2
		1/T	ln(k)		1/T	ln(k/T)		1/T	ln(k)		1/T	ln(k/T)
		0.00324675	-5.04943		0.00324675	-10.7798		0.00324675	-4.21854		0.00324675	-9.94874
		0.0033557	-6.24842		0.0033557	-11.9455		0.0033557	-5.62287		0.0033557	-11.3198
		0.0034722	-7.52661		0.0034722	-13.1893		0.0034722	-7.31744		0.0034722	-12.9803
		0.0035971	-8.94838		0.0035971	-14.576		0.0035971	-8.58457		0.0035971	-14.2122

## Sheet: SFig 21b-d
SFig 21b-d
		b												c												d
		45C			35C			25C			15C			45C			35C			25C			15C			k1
		time (min)	CD(mdeg)		time (min)	CD(mdeg)		time (min)	CD(mdeg)		time (min)	CD(mdeg)		time (min)			time (min)			time (min)			time (min)			1/T	ln(k)
		0	-24.6642		0	-45.6856		0	-48.7508		0	-59.0368		0	0.685674		0	0.944959		0	0.887917		0	0.916945		0.00314465	-3.0929
		0.0333	-21.2369		0.0833	-40.0177		0.0833	-46.1421		0.0833	-59.2728		0.0333	0.614223		0.0833	0.866089		0.0833	0.85592		0.0833	0.919341		0.00324675	-4.11905
		0.0667	-16.6972		0.1667	-34.7946		0.1667	-44.5715		0.1667	-57.5032		0.0667	0.510966		0.1667	0.787452		0.1667	0.83615		0.1667	0.901229		0.0033557	-5.3171
		0.1	-12.7328		0.25	-30.2464		0.25	-42.0288		0.25	-57.672		0.1	0.411155		0.25	0.713548		0.25	0.803291		0.25	0.902971		0.0034722	-6.61554
		0.1333	-10.0229		0.3333	-25.7271		0.3333	-40.0496		0.3333	-56.5317		0.1333	0.336703		0.3333	0.63427		0.3333	0.776946		0.3333	0.891144
		0.1667	-6.76377		0.4167	-22.0799		0.4167	-38.8796		0.4167	-55.4159		0.1667	0.239136		0.4167	0.565366		0.4167	0.761039		0.4167	0.879434
		0.2	-4.12957		0.5	-17.738		0.5	-35.83		0.5	-55.3385		0.2	0.152669		0.5	0.476621		0.5	0.718348		0.5	0.878617
		0.2333	-1.62546		0.5833	-13.6098		0.5833	-35.1966		0.5833	-55.061		0.2333	0.0629018		0.5833	0.38425		0.5833	0.709247		0.5833	0.875681
		0.2667	0.132629		0.6667	-10.9738		0.6667	-33.0846		0.6667	-53.622		0.2667	-0.0053114		0.6667	0.320465		0.6667	0.678291		0.6667	0.860316
		0.3	2.58579		0.75	-8.31112		0.75	-31.144		0.75	-52.5638		0.3	-0.10901		0.75	0.25162		0.75	0.648977		0.75	0.848864
		0.3333	4.03623		0.8333	-4.34633		0.8333	-29.5883		0.8333	-52.4136		0.3333	-0.175796		0.8333	0.139432		0.8333	0.62484		0.8333	0.847228
		0.3667	6.15175		0.9167	-2.04888		0.9167	-27.7276		0.9167	-52.1379		0.3667	-0.281973		0.9167	0.0681556		0.9167	0.595184		0.9167	0.844218
		0.4	8.48801		1	-0.199091		1	-26.4385		1	-51.1485		0.4	-0.41403		1	0.00683025		1	0.57411		1	0.83334
		0.4333	10.2803		1.0833	2.12694		1.0833	-23.8861		1.0833	-50.903		0.4333	-0.528658		1.0833	-0.076038		1.0833	0.531027		1.0833	0.830623
		0.4667	10.649		1.1667	4.28293		1.1667	-23.6956		1.1667	-49.4221		0.4667	-0.55396		1.1667	-0.159509		1.1667	0.527736		1.1667	0.814072
		0.5	12.7173		1.25	7.17145		1.25	-21.4655		1.25	-49.1587		0.5	-0.709155		1.25	-0.283523		1.25	0.488378		1.25	0.811099
		0.5333	13.3865		1.3333	8.58329		1.3333	-20.2733		1.3333	-49.2825		0.5333	-0.765006		1.3333	-0.350233		1.3333	0.466685		1.3333	0.812497
		0.5667	14.2873		1.4167	9.89906		1.4167	-18.784		1.4167	-48.2046		0.5667	-0.845477		1.4167	-0.416685		1.4167	0.438908		1.4167	0.800257
		0.6	14.7883		1.5	11.3787		1.5	-18.561		1.5	-47.5105		0.6	-0.893204		1.5	-0.497099		1.5	0.434681		1.5	0.792294
		0.6333	15.4135		1.5833	12.5293		1.5833	-16.5837		1.5833	-46.4212		0.6333	-0.956147		1.5833	-0.56443		1.5833	0.396403		1.5833	0.779669
		0.6667	17.6942		1.6667	14.284		1.6667	-14.7164		1.6667	-45.6986		0.6667	-1.22663		1.6667	-0.676724		1.6667	0.358857		1.6667	0.771205
		0.7	17.468		1.75	14.564		1.75	-14.3623		1.75	-45.5513		0.7	-1.19629		1.75	-0.69587		1.75	0.351576		1.75	0.769471
		0.7333	18.3227		1.8333	16.614		1.8333	-13.1211		1.8333	-45.1707		0.7333	-1.31611		1.8333	-0.848469		1.8333	0.325625		1.8333	0.764976
		0.7667	18.6834		1.9167	17.2416		1.9167	-12.0171		1.9167	-44.468		0.7667	-1.37133		1.9167	-0.900258		1.9167	0.301963		1.9167	0.756624
		0.8	19.493		2	18.898		2	-10.6916		2	-43.8923		0.8	-1.50764		2	-1.05141		2	0.272793		2	0.749729
		0.8333	19.8849		2.0833	19.6687		2.0833	-9.80782		2.0833	-43.2752		0.8333	-1.58095		2.0833	-1.13037		2.0833	0.252861		2.0833	0.742285
		0.8667	19.7435		2.1667	19.7834		2.1667	-7.45777		2.1667	-42.8266		0.8667	-1.55387		2.1667	-1.14268		2.1667	0.19784		2.1667	0.736838
		0.9	21.1398		2.25	20.7637		2.25	-7.1315		2.25	-41.9608		0.9	-1.8601		2.25	-1.2545		2.25	0.189956		2.25	0.726242
		0.9333	20.9094		2.3333	22.5629		2.3333	-6.17147		2.3333	-41.658		0.9333	-1.80266		2.3333	-1.49932		2.3333	0.166391		2.3333	0.72251
		0.9667	22.919		2.4167	21.7876		2.4167	-5.34628		2.4167	-41.6479					2.4167	-1.38641		2.4167	0.145682		2.4167	0.722385
		1	21.6849		2.5	22.1806		2.5	-3.81701		2.5	-41.134					2.5	-1.44205		2.5	0.106132		2.5	0.716017
		1.0333	21.7406		2.5833	22.8758		2.5833	-3.03749		2.5833	-40.0066					2.5833	-1.54877		2.5833	0.0853536		2.5833	0.701904
		1.0667	21.868		2.6667	23.4951		2.6667	-2.21035		2.6667	-39.7529					2.6667	-1.65448		2.6667	0.0628233		2.6667	0.698701
		1.1	22.8113		2.75	24.1399		2.75	-0.920461		2.75	-38.4016					2.75	-1.77789		2.75	0.0266428		2.75	0.681463
		1.1333	22.8208		2.8333	24.9479		2.8333	-0.549331		2.8333	-37.3246					2.8333	-1.95773		2.8333	0.0159857		2.8333	0.667508
		1.1667	22.9795		2.9167	25.189		2.9167	-0.237353		2.9167	-37.7183								2.9167	0.00693841		2.9167	0.672632
		1.2	22.7433		3	25.8392		3	0.505666		3	-36.8572								3	-0.0149444		3	0.66139
		1.2333	23.7039		3.0833	25.545		3.0833	2.17277		3.0833	-36.4068								3.0833	-0.0658581		3.0833	0.65546
		1.2667	22.775		3.1667	25.694		3.1667	3.26913		3.1667	-36.3507								3.1667	-0.100812		3.1667	0.654719
		1.3	23.8934		3.25	25.9278		3.25	2.97638		3.25	-35.3604								3.25	-0.0913584		3.25	0.641545
		1.3333	23.0434		3.3333	26.0455		3.3333	3.89988		3.3333	-34.7833								3.3333	-0.121489		3.3333	0.633787
		1.3667	23.3857		3.4167	26.6207		3.4167	4.46515		3.4167	-34.1241								3.4167	-0.140391		3.4167	0.62485
		1.4	24.0743		3.5	26.5944		3.5	5.50214		3.5	-33.9514								3.5	-0.176022		3.5	0.622496
		1.4333	23.0993		3.5833	27.2516		3.5833	6.7008		3.5833	-33.7024								3.5833	-0.218855		3.5833	0.619092
		1.4667	24.1093		3.6667	27.6418		3.6667	6.49525		3.6667	-33.3212								3.6667	-0.211378		3.6667	0.613857
		1.5	24.5182		3.75	28.1647		3.75	7.39307		3.75	-32.9867								3.75	-0.244455		3.75	0.609241
		1.5333	23.9407		3.8333	27.857		3.8333	8.12301		3.8333	-32.0573								3.8333	-0.272178		3.8333	0.596304
		1.5667	24.7298		3.9167	27.9693		3.9167	9.03299		3.9167	-31.9111								3.9167	-0.307851		3.9167	0.594253
		1.6	23.7701		4	27.3025		4	9.72069		4	-30.7524								4	-0.33568		4	0.577851
		1.6333	24.2609		4.0833	27.99		4.0833	9.66739		4.0833	-30.2503								4.0833	-0.333495		4.0833	0.57066
		1.6667	23.1199		4.1667	28.8338		4.1667	11.2225		4.1667	-29.9802								4.1667	-0.399287		4.1667	0.56677
		1.7	24.8874		4.25	28.6195		4.25	10.5881		4.25	-29.7969								4.25	-0.371923		4.25	0.564121
		1.7333	24.393		4.3333	28.3309		4.3333	11.5487		4.3333	-29.6773								4.3333	-0.413655		4.3333	0.562389
		1.7667	24.1753		4.4167	28.034		4.4167	12.7633		4.4167	-28.2507								4.4167	-0.469044		4.4167	0.541494
		1.8	24.2138		4.5	28.7801		4.5	13.0122		4.5	-28.2055								4.5	-0.480784		4.5	0.540825
		1.8333	23.9365		4.5833	28.233		4.5833	13.6459		4.5833	-27.6247								4.5833	-0.51131		4.5833	0.532186
		1.8667	25.4404		4.6667	28.7164		4.6667	14.207		4.6667	-26.666								4.6667	-0.539139		4.6667	0.517761
		1.9	24.1772		4.75	28.8107		4.75	14.0812		4.75	-26.6824								4.75	-0.532832		4.75	0.518009
		1.9333	24.4509		4.8333	29.6846		4.8333	15.129		4.8333	-27.2107								4.8333	-0.58662		4.8333	0.525982
		1.9667	24.0274		4.9167	28.1703		4.9167	15.4919		4.9167	-26.5424								4.9167	-0.605945		4.9167	0.515886
		2	25.4183		5	28.9007		5	15.8409		5	-25.2218								5	-0.624888		5	0.49563
		2.0333	25.0925		5.0833	28.4194		5.0833	16.2798		5.0833	-25.8058								5.0833	-0.649233		5.0833	0.504638
		2.0667	23.8751		5.1667	28.7499		5.1667	16.7643		5.1667	-24.8991								5.1667	-0.676813		5.1667	0.490617
		2.1	24.796		5.25	28.5162		5.25	17.4649		5.25	-24.1902								5.25	-0.71809		5.25	0.479516
		2.1333	24.2454		5.3333	29.1609		5.3333	17.7696		5.3333	-24.0571								5.3333	-0.736588		5.3333	0.477418
		2.1667	24.2655		5.4167	28.5633		5.4167	17.4732		5.4167	-23.6679								5.4167	-0.71859		5.4167	0.471257
		2.2	24.0287		5.5	28.908		5.5	17.6147		5.5	-23.5152								5.5	-0.727142		5.5	0.46883
		2.2333	24.2994		5.5833	29.4452		5.5833	18.5608		5.5833	-23.2086								5.5833	-0.786282		5.5833	0.463938
		2.2667	23.982		5.6667	28.4474		5.6667	18.8172		5.6667	-22.0677								5.6667	-0.802931		5.6667	0.445522
		2.3	24.3858		5.75	29.0831		5.75	19.4909		5.75	-21.751								5.75	-0.848044		5.75	0.440349
		2.3333	25.0496		5.8333	30.2276		5.8333	19.8955		5.8333	-21.2693								5.8333	-0.87615		5.8333	0.43243
		2.3667	24.8979		5.9167	29.6581		5.9167	19.3287		5.9167	-21.1752								5.9167	-0.836995		5.9167	0.430875
		2.4	25.3369		6	29.1462		6	20.6021		6	-20.5338								6	-0.927211		6	0.420215
		2.4333	24.2149		6.0833	29.5826		6.0833	21.3265		6.0833	-20.5153								6.0833	-0.982415		6.0833	0.419906
		2.4667	25.3535		6.1667	30.0379		6.1667	21.2892		6.1667	-19.0315								6.1667	-0.979496		6.1667	0.394793
		2.5	23.7882		6.25	28.4211		6.25	21.2167		6.25	-19.5561								6.25	-0.973849		6.25	0.403744
		2.5333	25.582		6.3333	28.6825		6.3333	22.181		6.3333	-19.5332								6.3333	-1.05171		6.3333	0.403355
		2.5667	25.2958		6.4167	29.5733		6.4167	21.4831		6.4167	-18.2771								6.4167	-0.99476		6.4167	0.381779
		2.6	23.9552		6.5	29.6843		6.5	22.6426		6.5	-18.1245								6.5	-1.09124		6.5	0.379126
		2.6333	25.3122		6.5833	29.1633		6.5833	22.2068		6.5833	-17.5952								6.5833	-1.05388		6.5833	0.369868
		2.6667	24.5814		6.6667	29.6994		6.6667	23.5338		6.6667	-17.47								6.6667	-1.17229		6.6667	0.367666
		2.7	24.7516		6.75	29.7095		6.75	22.9648		6.75	-16.379								6.75	-1.11979		6.75	0.348266
		2.7333	24.957		6.8333	29.1407		6.8333	23.5592		6.8333	-16.1499								6.8333	-1.1747		6.8333	0.344144
		2.7667	25.0274		6.9167	29.0223		6.9167	23.5388		6.9167	-16.2842								6.9167	-1.17276		6.9167	0.346563
		2.8	24.7137		7	29.6543		7	23.8727		7	-15.1572								7	-1.20492		7	0.326084
		2.8333	25.0838		7.0833	30.3462		7.0833	24.0713		7.0833	-15.0012								7.0833	-1.22455		7.0833	0.323216
		2.8667	25.3722		7.1667	29.3801		7.1667	24.0308		7.1667	-14.9294								7.1667	-1.22052		7.1667	0.321894
		2.9	25.6318		7.25	29.3272		7.25	24.7854		7.25	-14.6611								7.25	-1.29849		7.25	0.316935
		2.9333	25.0369		7.3333	29.2416		7.3333	25.4031		7.3333	-13.8003								7.3333	-1.36719		7.3333	0.300859
		2.9667	23.7451		7.4167	29.2323		7.4167	25.2148		7.4167	-13.3059								7.4167	-1.34574		7.4167	0.291507
		3	23.6904		7.5	29.0491		7.5	25.2794		7.5	-14.1121								7.5	-1.35305		7.5	0.306712
		3.0333	24.4003		7.5833	28.7932		7.5833	25.715		7.5833	-13.4382								7.5833	-1.40375		7.5833	0.294018
		3.0667	24.849		7.6667	29.6339		7.6667	26.0675		7.6667	-12.6198								7.6667	-1.44675		7.6667	0.278383
		3.1	24.2153		7.75	29.1227		7.75	25.5329		7.75	-12.8071								7.75	-1.38224		7.75	0.281983
		3.1333	25.005		7.8333	29.0135		7.8333	25.7354		7.8333	-12.2313								7.8333	-1.40619		7.8333	0.270874
		3.1667	25.1661		7.9167	29.1215		7.9167	26.7536		7.9167	-11.6325								7.9167	-1.53616		7.9167	0.25919
		3.2	24.7749		8	29.6759		8	25.6161		8	-11.5594								8	-1.39201		8	0.257754
		3.2333	24.5897					8.0833	26.2968		8.0833	-11.0924								8.0833	-1.47575		8.0833	0.248532
		3.2667	24.4454					8.1667	26.2888		8.1667	-10.7891								8.1667	-1.47473		8.1667	0.242497
		3.3	25.5935					8.25	26.4099		8.25	-10.1641								8.25	-1.49037		8.25	0.229944
		3.3333	24.5684					8.3333	27.1541		8.3333	-9.50214								8.3333	-1.59229		8.3333	0.216475
		3.3667	26.5032					8.4167	27.5537		8.4167	-9.84351								8.4167	-1.65163		8.4167	0.223444
		3.4	24.51					8.5	27.9671		8.5	-8.95681								8.5	-1.71697		8.5	0.205242
		3.4333	24.6849					8.5833	28.308		8.5833	-8.98827								8.5833	-1.77425		8.5833	0.205893
		3.4667	24.706					8.6667	28.0863		8.6667	-8.70029								8.6667	-1.73663		8.6667	0.199913
		3.5	24.1536					8.75	27.7286		8.75	-9.08181								8.75	-1.67876		8.75	0.207828
		3.5333	24.5811					8.8333	27.606		8.8333	-8.51886								8.8333	-1.65967		8.8333	0.196128
		3.5667	24.5137					8.9167	28.5896		8.9167	-8.12747								8.9167	-1.82418		8.9167	0.187912
		3.6	25.5782					9	28.5352		9	-7.45026								9	-1.81434		9	0.173535
		3.6333	24.2966					9.0833	28.7046		9.0833	-7.33195								9.0833	-1.84531		9.0833	0.171001
		3.6667	24.8305					9.1667	28.5794		9.1667	-6.78651								9.1667	-1.82233		9.1667	0.15924
		3.7	24.4856					9.25	28.3431		9.25	-7.20531								9.25	-1.78034		9.25	0.168283
		3.7333	23.6142					9.3333	29.4757		9.3333	-5.93384								9.3333	-1.99984		9.3333	0.140571
		3.7667	25.7758					9.4167	28.6289		9.4167	-5.59239								9.4167	-1.83135		9.4167	0.132996
		3.8	25.7564					9.5	29.9728		9.5	-5.85871											9.5	0.138909
		3.8333	25.386					9.5833	29.3945		9.5833	-5.8745											9.5833	0.139259
		3.8667	23.5128					9.6667	30.0634		9.6667	-4.75653											9.6667	0.114208
		3.9	24.0952					9.75	29.3807		9.75	-4.87241											9.75	0.116834
		3.9333	24.0926					9.8333	29.7382		9.8333	-4.56254											9.8333	0.109796
		3.9667	25.2691					9.9167	28.8637		9.9167	-4.64196											9.9167	0.111605
		4	24.3842					10	30.2432		10	-3.3342											10	0.0814024
		4.0333	24.5169					10.0833	28.8795		10.0833	-3.33418											10.0833	0.0814019
								10.1667	29.9085		10.1667	-3.66315											10.1667	0.0890857
								10.25	29.493		10.25	-2.80399											10.25	0.0688926
								10.3333	30.1791		10.3333	-3.05631											10.3333	0.0748654
								10.4167	30.4003		10.4167	-2.58208											10.4167	0.06361
								10.5	31.6615		10.5	-2.18542											10.5	0.0540974
								10.5833	30.8788		10.5833	-2.68938											10.5833	0.0661678
								10.6667	30.3747		10.6667	-1.73808											10.6667	0.0432597
								10.75	30.0339		10.75	-1.23321											10.75	0.0308855
								10.8333	30.4938		10.8333	-0.971722											10.8333	0.0244158
								10.9167	30.7194		10.9167	-0.678904											10.9167	0.0171209
								11	31.015		11	-0.327649											11	0.00829941
								11.0833	30.5579		11.0833	0.110595											11.0833	-0.00281701
								11.1667	31.1128		11.1667	-0.682772											11.1667	0.0172176
								11.25	31.199		11.25	-0.20794											11.25	0.00527514
								11.3333	31.3451		11.3333	0.303602											11.3333	-0.00775227
								11.4167	31.1412		11.4167	0.786406											11.4167	-0.0202055
								11.5	31.5956		11.5	1.37313											11.5	-0.0355509
								11.5833	31.82		11.5833	1.76839											11.5833	-0.046023
								11.6667	31.739		11.6667	1.78292											11.6667	-0.0464101
								11.75	32.0062		11.75	2.02001											11.75	-0.0527471
								11.8333	32.3993		11.8333	1.84482											11.8333	-0.0480607
								11.9167	30.9357		11.9167	1.79804											11.9167	-0.046813
								12	31.8373		12	1.70914											12	-0.0444462
								12.0833	32.7195		12.0833	2.15021											12.0833	-0.0562443
								12.1667	32.5767		12.1667	3.11898											12.1667	-0.082657
								12.25	32.1962		12.25	3.23422											12.25	-0.0858458
								12.3333	31.8103		12.3333	3.08987											12.3333	-0.081853
								12.4167	32.7068		12.4167	3.22256											12.4167	-0.0855227
								12.5	32.6058		12.5	3.25065											12.5	-0.0863013
								12.5833	32.0906		12.5833	3.81487											12.5833	-0.10207
								12.6667	32.3919		12.6667	4.60564											12.6667	-0.124597
								12.75	32.6995		12.75	4.81924											12.75	-0.13077
								12.8333	32.7565		12.8333	4.92645											12.8333	-0.133882
								12.9167	33.2294		12.9167	5.75985											12.9167	-0.158416
								13	32.9489		13	5.44982											13	-0.149219
								13.0833	32.5038		13.0833	5.47646											13.0833	-0.150006
								13.1667	32.6507		13.1667	5.88292											13.1667	-0.16209
								13.25	32.6866		13.25	6.16703											13.25	-0.170625
								13.3333	32.7899		13.3333	6.69619											13.3333	-0.186717
								13.4167	32.1952		13.4167	6.88949											13.4167	-0.192661
								13.5	32.8367		13.5	6.98392											13.5	-0.195577
								13.5833	32.7403		13.5833	7.06963											13.5833	-0.198232
								13.6667	32.7628		13.6667	6.55957											13.6667	-0.182537
								13.75	33.0059		13.75	6.70867											13.75	-0.1871
								13.8333	32.6694		13.8333	7.27302											13.8333	-0.204559
								13.9167	32.3162		13.9167	7.13716											13.9167	-0.200328
								14	32.9907		14	7.55903											14	-0.213525
								14.0833	33.7669		14.0833	8.16028											14.0833	-0.23264
								14.1667	32.782		14.1667	8.22728											14.1667	-0.234793
								14.25	33.3255		14.25	8.88084											14.25	-0.256041
								14.3333	32.4091		14.3333	8.41216											14.3333	-0.240758
								14.4167	33.1883		14.4167	8.18679											14.4167	-0.233492
								14.5	33.1042		14.5	9.0528											14.5	-0.261707
								14.5833	32.7545		14.5833	9.32297											14.5833	-0.270674
								14.6667	32.9796		14.6667	9.58166											14.6667	-0.279337
								14.75	33.1039		14.75	9.69203											14.75	-0.283056
								14.8333	33.263		14.8333	10.4526											14.8333	-0.309066
								14.9167	33.6603		14.9167	9.66544											14.9167	-0.282159
								15	33.8783		15	9.80838											15	-0.286992
								15.0833	33.3618		15.0833	10.8108											15.0833	-0.321555
								15.1667	33.0623		15.1667	11.3531											15.1667	-0.340763
								15.25	33.1474		15.25	10.7006											15.25	-0.317696
								15.3333	33.277		15.3333	11.0959											15.3333	-0.331607
								15.4167	33.2095		15.4167	11.5778											15.4167	-0.348832
								15.5	33.7645		15.5	10.9418											15.5	-0.326161
								15.5833	33.9669		15.5833	11.5943											15.5833	-0.349427
								15.6667	33.049		15.6667	12.3755											15.6667	-0.378012
								15.75	33.2034		15.75	12.4941											15.75	-0.382425
								15.8333	33.5621		15.8333	11.1074											15.8333	-0.332015
								15.9167	32.9741		15.9167	11.5343											15.9167	-0.347265
								16	33.264		16	12.4143											16	-0.379454
								16.0833	33.5131		16.0833	11.6678											16.0833	-0.352082
								16.1667	33.4845		16.1667	12.5052											16.1667	-0.382839
								16.25	33.7965		16.25	12.696											16.25	-0.389981
								16.3333	32.8062		16.3333	13.0135											16.3333	-0.40198
								16.4167	34.0022		16.4167	13.8644											16.4167	-0.434867
								16.5	34.1165		16.5	13.5627											16.5	-0.423082
								16.5833	33.5939		16.5833	13.5798											16.5833	-0.423746
								16.6667	32.9885		16.6667	13.969											16.6667	-0.438985
								16.75	34.6129		16.75	14.0625											16.75	-0.442681
								16.8333	34.7733		16.8333	14.7375											16.8333	-0.469775
								16.9167	33.6075		16.9167	14.4165											16.9167	-0.456799
								17	34.6555		17	14.8046											17	-0.472509
								17.0833	32.8086		17.0833	14.494											17.0833	-0.459916
								17.1667	33.6756		17.1667	15.8004											17.1667	-0.513985
								17.25	33.6077		17.25	15.7052											17.25	-0.509944
								17.3333	33.6816		17.3333	15.4751											17.3333	-0.500246
								17.4167	33.9726		17.4167	15.0164											17.4167	-0.481187
								17.5	33.8078		17.5	15.6758											17.5	-0.5087
								17.5833	33.9276		17.5833	15.4179											17.5833	-0.497849
								17.6667	34.1608		17.6667	15.8892											17.6667	-0.517768
								17.75	33.9637		17.75	16.1238											17.75	-0.527833
								17.8333	33.514		17.8333	16.0115											17.8333	-0.523003
								17.9167	33.9249		17.9167	15.7023											17.9167	-0.509821
								18	33.8645		18	16.9273											18	-0.563094
								18.0833	33.3529		18.0833	16.5127											18.0833	-0.544745
								18.1667	33.3452		18.1667	17.275											18.1667	-0.578747
								18.25	33.77		18.25	17.1412											18.25	-0.572695
								18.3333	34.2206		18.3333	16.7926											18.3333	-0.557096
								18.4167	33.9314		18.4167	16.9465											18.4167	-0.563952
								18.5	33.4272		18.5	17.5939											18.5	-0.593322
								18.5833	34.1337		18.5833	17.6533											18.5833	-0.59606
								18.6667	33.5712		18.6667	18.0988											18.6667	-0.616841
								18.75	33.2548		18.75	18.269											18.75	-0.624896
								18.8333	33.907		18.8333	18.0833											18.8333	-0.616111
								18.9167	33.6295		18.9167	17.7248											18.9167	-0.599367
								19	33.3435		19	18.5807											19	-0.639817
								19.0833	33.9596		19.0833	18.5432											19.0833	-0.63801
								19.1667	34.7199		19.1667	18.5349											19.1667	-0.63761
								19.25	34.0592		19.25	18.4047											19.25	-0.631364
								19.3333	34.6343		19.3333	18.8405											19.3333	-0.652426
								19.4167	33.938		19.4167	19.1022											19.4167	-0.66529
								19.5	34.3571		19.5	18.9202											19.5	-0.656326
								19.5833	34.0359		19.5833	19.175											19.5833	-0.668898
								19.6667	34.0921		19.6667	20.2591											19.6667	-0.724229
								19.75	34.2022		19.75	19.9591											19.75	-0.708609
								19.8333	34.3452		19.8333	19.8041											19.8333	-0.700633
								19.9167	33.8229		19.9167	20.7485											19.9167	-0.750247
								20	33.7269		20	20.0511											20	-0.713373
								20.0833	34.0836		20.0833	20.0682											20.0833	-0.714261
								20.1667	34.1714		20.1667	20.2726											20.1667	-0.724938
								20.25	34.1919		20.25	19.4393											20.25	-0.682108
								20.3333	34.3716		20.3333	20.7176											20.3333	-0.748584
								20.4167	34.3868		20.4167	20.1893											20.4167	-0.720573
								20.5	34.46		20.5	20.5801											20.5	-0.741218
								20.5833	33.7993		20.5833	20.4493											20.5833	-0.734261
								20.6667	33.6398		20.6667	20.8306											20.6667	-0.754679
								20.75	34.2289		20.75	20.7567											20.75	-0.750689
								20.8333	33.6102		20.8333	20.5298											20.8333	-0.738537
								20.9167	34.7361		20.9167	21.3525											20.9167	-0.78332
								21	33.8606		21	21.2475											21	-0.777491
								21.0833	34.0514		21.0833	21.2587											21.0833	-0.778111
								21.1667	33.6794		21.1667	21.2363											21.1667	-0.776872
								21.25	34.068		21.25	22.1216											21.25	-0.82708
								21.3333	33.8735		21.3333	22.4783											21.3333	-0.848045
								21.4167	34.1992		21.4167	22.4551											21.4167	-0.846668
								21.5	34.2808		21.5	21.877											21.5	-0.812954
								21.5833	33.0828		21.5833	21.7872											21.5833	-0.807818
								21.6667	34.5064		21.6667	22.5018											21.6667	-0.849442
								21.75	34.4702		21.75	22.4957											21.75	-0.849079
								21.8333	34.2973		21.8333	22.9672											21.8333	-0.877513
								21.9167	34.2417		21.9167	22.6054											21.9167	-0.855623
								22	34.3203		22	23.3069											22	-0.898511
								22.0833	34.5381		22.0833	22.2646											22.0833	-0.835433
								22.1667	34.2443		22.1667	23.2775											22.1667	-0.896676
								22.25	34.1603		22.25	23.459											22.25	-0.908058
								22.3333	34.0715		22.3333	22.3257											22.3333	-0.839022
								22.4167	33.9928		22.4167	23.4033											22.4167	-0.904551
								22.5	34.0033		22.5	23.6084											22.5	-0.917525
								22.5833	34.0951		22.5833	23.7896											22.5833	-0.929129
								22.6667	33.4681		22.6667	24.1668											22.6667	-0.953724
								22.75	34.2952		22.75	23.3622											22.75	-0.901972
								22.8333	34.4349		22.8333	23.3257											22.8333	-0.899686
								22.9167	33.9413		22.9167	24.1929											22.9167	-0.955449
								23	33.8833		23	23.9182											23	-0.937446
								23.0833	33.987		23.0833	24.0693											23.0833	-0.947309
								23.1667	33.115		23.1667	24.3154											23.1667	-0.963583
								23.25	33.0957		23.25	24.5605											23.25	-0.980058
								23.3333	34.3234		23.3333	24.0264											23.3333	-0.944499
								23.4167	33.8121		23.4167	24.3893											23.4167	-0.968522
								23.5	34.3892		23.5	24.8118											23.5	-0.997237
								23.5833	34.4855		23.5833	24.7741											23.5833	-0.994641
								23.6667	34.0895		23.6667	24.9999											23.6667	-1.01029
								23.75	33.995		23.75	24.779											23.75	-0.994978
								23.8333	34.4566		23.8333	25.2689											23.8333	-1.02926
								23.9167	34.0901		23.9167	25.3804											23.9167	-1.03723
								24	34.0726		24	25.0989											24	-1.01723
								24.0833	34.5687		24.0833	25.3511											24.0833	-1.03513
								24.1667	34.7508		24.1667	25.2042											24.1667	-1.02467
								24.25	33.9261		24.25	25.8827											24.25	-1.07394
								24.3333	34.4023		24.3333	25.8421											24.3333	-1.07093
								24.4167	34.2145		24.4167	26.0142											24.4167	-1.08378
								24.5	33.7016		24.5	25.2451											24.5	-1.02757
								24.5833	33.6995		24.5833	25.3954											24.5833	-1.03831
								24.6667	33.5841		24.6667	25.7437											24.6667	-1.06365
								24.75	34.9571		24.75	25.472											24.75	-1.04383
								24.8333	34.5928		24.8333	25.9186											24.8333	-1.07662
								24.9167	34.2507		24.9167	25.5862											24.9167	-1.05211
								25	34.0002		25	26.1381											25	-1.09314
											25.0833	26.1243											25.0833	-1.09209
											25.1667	26.5903											25.1667	-1.12806
											25.25	25.9469											25.25	-1.07873
											25.3333	26.277											25.3333	-1.10374
											25.4167	26.5894											25.4167	-1.12799
											25.5	26.7332											25.5	-1.13935
											25.5833	27.1561											25.5833	-1.17355
											25.6667	26.9581											25.6667	-1.15739
											25.75	27.1122											25.75	-1.16994
											25.8333	27.5322											25.8333	-1.20497
											25.9167	27.513											25.9167	-1.20334
											26	27.207											26	-1.17774
											26.0833	27.739											26.0833	-1.22267
											26.1667	27.2414											26.1667	-1.18058
											26.25	28.3543											26.25	-1.27729
											26.3333	27.616											26.3333	-1.2121
											26.4167	27.6258											26.4167	-1.21294
											26.5	27.8478											26.5	-1.23212
											26.5833	27.8628											26.5833	-1.23342
											26.6667	27.0553											26.6667	-1.16529
											26.75	28.6558											26.75	-1.30518
											26.8333	28.2516											26.8333	-1.26796
											26.9167	27.6852											26.9167	-1.21803
											27	27.4901											27	-1.2014
											27.0833	28.2532											27.0833	-1.26811
											27.1667	28.1511											27.1667	-1.25892
											27.25	28.376											27.25	-1.27927
											27.3333	28.6111											27.3333	-1.301
											27.4167	27.6519											27.4167	-1.21518
											27.5	28.7516											27.5	-1.31421
											27.5833	27.8852											27.5833	-1.23538
											27.6667	28.254											27.6667	-1.26818
											27.75	29.0537											27.75	-1.34323
											27.8333	28.9715											27.8333	-1.33525
											27.9167	28.8235											27.9167	-1.32104
											28	28.5679											28	-1.29697
											28.0833	29.0517											28.0833	-1.34303
											28.1667	29.6592											28.1667	-1.40405
											28.25	28.5596											28.25	-1.2962
											28.3333	28.9078											28.3333	-1.32911
											28.4167	29.0163											28.4167	-1.33959
											28.5	30.0632											28.5	-1.44679
											28.5833	29.4205											28.5833	-1.37963
											28.6667	29.3											28.6667	-1.36752
											28.75	29.5888											28.75	-1.39678
											28.8333	29.5294											28.8333	-1.39069
											28.9167	30.6615											28.9167	-1.51364
											29	29.9399											29	-1.43355
											29.0833	29.6624											29.0833	-1.40438
											29.1667	30.363											29.1667	-1.47973
											29.25	30.4155											29.25	-1.48561
											29.3333	30.6246											29.3333	-1.50939
											29.4167	30.6818											29.4167	-1.51599
											29.5	30.5181											29.5	-1.49721
											29.5833	30.6495											29.5833	-1.51226
											29.6667	29.8159											29.6667	-1.42041
											29.75	29.4818											29.75	-1.38584
											29.8333	30.6313											29.8333	-1.51016
											29.9167	31.0675											29.9167	-1.5617
											30	30.6408											30	-1.51125
											30.0833	30.6708
											30.1667	30.7152
											30.25	30.8654
											30.3333	30.7534
											30.4167	30.6386
											30.5	30.2423
											30.5833	31.3181
											30.6667	30.9924
											30.75	31.4673
											30.8333	30.7431
											30.9167	31.3287
											31	31.1457
											31.0833	31.3564
											31.1667	31.5267
											31.25	31.2333
											31.3333	31.4303
											31.4167	31.364
											31.5	30.9912
											31.5833	31.9031
											31.6667	31.757
											31.75	31.7052
											31.8333	32.2511
											31.9167	32.0411
											32	31.8052
											32.0833	32.3895
											32.1667	32.0451
											32.25	31.8369
											32.3333	31.8799
											32.4167	31.8119
											32.5	31.97
											32.5833	31.5703
											32.6667	32.7886
											32.75	32.0881
											32.8333	32.335
											32.9167	31.9431
											33	32.2775
											33.0833	32.6986
											33.1667	32.8482
											33.25	32.4191
											33.3333	31.7411
											33.4167	31.9655
											33.5	32.0963
											33.5833	32.748
											33.6667	33.5443
											33.75	32.3246
											33.8333	32.3637
											33.9167	33.3192
											34	33.4597
											34.0833	33.0472
											34.1667	32.6987
											34.25	33.7286
											34.3333	33.9322
											34.4167	32.9298
											34.5	33.2437
											34.5833	33.7312
											34.6667	33.6918
											34.75	32.8993
											34.8333	33.1825
											34.9167	33.5798
											35	33.7273
											35.0833	33.2314
											35.1667	33.6504
											35.25	33.6243
											35.3333	33.1394
											35.4167	33.6411
											35.5	32.7699
											35.5833	33.949
											35.6667	33.9362
											35.75	34.0789
											35.8333	33.2461
											35.9167	34.0283
											36	34.1163
											36.0833	33.5368
											36.1667	34.0561
											36.25	33.4594
											36.3333	33.9511
											36.4167	34.2621
											36.5	33.3897
											36.5833	33.765
											36.6667	34.4765
											36.75	34.3797
											36.8333	33.6134
											36.9167	34.9058
											37	33.6871
											37.0833	34.3056
											37.1667	34.6904
											37.25	34.3588
											37.3333	34.083
											37.4167	34.4783
											37.5	34.6
											37.5833	33.3034
											37.6667	34.6075
											37.75	34.0693
											37.8333	34.872
											37.9167	34.8074
											38	34.6117
											38.0833	35.0668
											38.1667	34.257
											38.25	34.6823
											38.3333	35.5022
											38.4167	34.7667
											38.5	34.5554
											38.5833	34.5677
											38.6667	35.3808
											38.75	34.5873
											38.8333	34.433
											38.9167	35.1846
											39	35.0487
											39.0833	34.526
											39.1667	35.1963
											39.25	34.915
											39.3333	35.18
											39.4167	35.1347
											39.5	35.7349
											39.5833	35.4829
											39.6667	35.5536
											39.75	35.4698
											39.8333	35.2311
											39.9167	34.936
											40	35.4372
											40.0833	35.3672
											40.1667	35.1756
											40.25	35.0213
											40.3333	35.4157
											40.4167	34.9212
											40.5	34.586
											40.5833	35.4966
											40.6667	35.3786
											40.75	35.4947
											40.8333	35.9955
											40.9167	35.5626
											41	35.7172
											41.0833	35.9722
											41.1667	35.6747
											41.25	35.9075
											41.3333	35.6883
											41.4167	36.5131
											41.5	36.2244
											41.5833	36.5097
											41.6667	35.6067
											41.75	36.4392
											41.8333	36.3943
											41.9167	35.8105
											42	35.8279
											42.0833	36.0416
											42.1667	35.9706
											42.25	36.347
											42.3333	35.8135
											42.4167	36.9232
											42.5	36.1518
											42.5833	36.2016
											42.6667	36.0505
											42.75	36.1924
											42.8333	36.0722
											42.9167	35.4737
											43	36.2592
											43.0833	35.8284
											43.1667	36.2435
											43.25	36.2287
											43.3333	35.6095
											43.4167	35.739
											43.5	35.8988
											43.5833	36.2206
											43.6667	35.8638
											43.75	36.1959
											43.8333	37.3542
											43.9167	35.6547
											44	35.8035
											44.0833	36.4436
											44.1667	36.2152
											44.25	37.2403
											44.3333	36.4823
											44.4167	36.0254
											44.5	36.4423
											44.5833	36.1387
											44.6667	36.751
											44.75	36.7725
											44.8333	36.9398
											44.9167	35.9714
											45	37.3
											45.0833	37.1622
											45.1667	36.6934
											45.25	36.6797
											45.3333	36.7176
											45.4167	35.9579
											45.5	36.6904
											45.5833	36.2875
											45.6667	37.354
											45.75	37.1617
											45.8333	37.1655
											45.9167	37.6246
											46	36.8904
											46.0833	37.8501
											46.1667	36.2942
											46.25	36.1085
											46.3333	37.4204
											46.4167	36.4713
											46.5	37.4113
											46.5833	37.2287
											46.6667	36.6145
											46.75	37.7447
											46.8333	36.8879
											46.9167	37.2974
											47	37.1224
											47.0833	36.5436
											47.1667	36.4981
											47.25	37.6627
											47.3333	37.471
											47.4167	37.1792
											47.5	36.9662
											47.5833	37.635
											47.6667	37.0308
											47.75	36.7936
											47.8333	37.0453
											47.9167	37.2245
											48	37.116
											48.0833	37.655
											48.1667	37.3871
											48.25	37.4054
											48.3333	37.4407
											48.4167	37.1311
											48.5	36.8321
											48.5833	38.1405
											48.6667	36.902
											48.75	36.9671
											48.8333	37.5989
											48.9167	37.6963
											49	37.9175
											49.0833	37.3199
											49.1667	37.7091
											49.25	37.0613
											49.3333	38.0039
											49.4167	37.6538
											49.5	37.7503
											49.5833	36.8497
											49.6667	37.7548
											49.75	37.5218
											49.8333	37.1995
											49.9167	37.2172
											50	37.888
											50.0833	37.7203
											50.1667	37.6849
											50.25	37.2952
											50.3333	36.9512
											50.4167	37.6535
											50.5	37.5294
											50.5833	37.8421
											50.6667	37.8707
											50.75	37.4737
											50.8333	37.5265
											50.9167	37.4928
											51	37.4948
											51.0833	37.6834
											51.1667	37.3819
											51.25	38.281
											51.3333	36.9759
											51.4167	37.8269
											51.5	37.3599
											51.5833	37.3695
											51.6667	37.2511
											51.75	37.7015
											51.8333	37.9083
											51.9167	38.1822
											52	37.944
											52.0833	37.824
											52.1667	37.5418
											52.25	38.0144
											52.3333	37.9236
											52.4167	37.2654
											52.5	37.4759
											52.5833	38.5405
											52.6667	38.0187
											52.75	38.4239
											52.8333	37.2968
											52.9167	37.894
											53	37.8548
											53.0833	37.6445
											53.1667	38.7861
											53.25	37.6347
											53.3333	37.9164
											53.4167	37.7773
											53.5	38.559
											53.5833	38.1707
											53.6667	38.2635
											53.75	38.0923
											53.8333	38.4001
											53.9167	38.0415
											54	38.3014
											54.0833	38.1739
											54.1667	38.2055
											54.25	37.9888
											54.3333	38.671
											54.4167	37.4238
											54.5	37.9135
											54.5833	37.8658
											54.6667	38.7517
											54.75	37.8278
											54.8333	38.3067
											54.9167	37.5394
											55	38.1037
											55.0833	38.5641
											55.1667	38.7904
											55.25	37.9833
											55.3333	37.3925
											55.4167	37.2702
											55.5	38.4385
											55.5833	38.2789
											55.6667	38.0184
											55.75	38.079
											55.8333	38.5718
											55.9167	38.1453
											56	38.1062
											56.0833	38.3668
											56.1667	38.2151
											56.25	37.9358
											56.3333	39.2971
											56.4167	38.3372
											56.5	38.8026
											56.5833	38.3941
											56.6667	38.9463
											56.75	38.9134
											56.8333	38.236
											56.9167	37.7531
											57	38.2207
											57.0833	38.5725
											57.1667	37.9269
											57.25	38.3261
											57.3333	38.4911
											57.4167	38.4189
											57.5	38.1958
											57.5833	38.4028
											57.6667	38.6025
											57.75	38.9683
											57.8333	39.0172
											57.9167	38.3506
											58	37.9448
											58.0833	38.412
											58.1667	38.45
											58.25	38.335
											58.3333	37.9999
											58.4167	38.547
											58.5	37.7855
											58.5833	38.3037
											58.6667	38.3792
											58.75	38.4947
											58.8333	38.2617
											58.9167	39.1973
											59	38.0676
											59.0833	38.3963
											59.1667	37.7507
											59.25	38.3472
											59.3333	38.2648
											59.4167	38.9698
											59.5	38.3714
											59.5833	38.2728
											59.6667	38.5118
											59.75	37.9791
											59.8333	38.722
											59.9167	38.727
											60	39.0246
											60.0833	38.4631
											60.1667	38.7408
											60.25	38.134
											60.3333	38.3821
											60.4167	38.7495
											60.5	38.6312
											60.5833	38.7263
											60.6667	38.7439
											60.75	38.8161
											60.8333	39.3309
											60.9167	38.7972
											61	38.7734
											61.0833	38.445
											61.1667	38.3005
											61.25	38.5776
											61.3333	37.4774
											61.4167	38.3478
											61.5	38.1285
											61.5833	38.5356
											61.6667	38.8472
											61.75	38.3101
											61.8333	38.9806
											61.9167	38.6183
											62	39.0405
											62.0833	38.7675
											62.1667	38.1365
											62.25	38.7553
											62.3333	38.8756
											62.4167	39.1733
											62.5	39.0367
											62.5833	38.9417
											62.6667	38.2107
											62.75	38.3762
											62.8333	38.5467
											62.9167	37.8981
											63	38.7858
											63.0833	38.2286
											63.1667	38.9381
											63.25	38.3945
											63.3333	38.3951
											63.4167	39.7121
											63.5	38.9467
											63.5833	39.1477
											63.6667	38.4717
											63.75	39.1358
											63.8333	38.2248
											63.9167	38.3684
											64	38.2206
											64.0833	38.7736
											64.1667	38.2388
											64.25	39.1565
											64.3333	38.4407
											64.4167	39.1437
											64.5	38.7053
											64.5833	38.9137
											64.6667	38.8248
											64.75	39.3086
											64.8333	39.048
											64.9167	38.9351
											65	39.2616
											65.0833	38.7727
											65.1667	39.1815
											65.25	38.7578
											65.3333	38.3118
											65.4167	39.2108
											65.5	38.7971
											65.5833	38.78
											65.6667	38.5489
											65.75	38.7244
											65.8333	37.5929
											65.9167	38.5149
											66	39.156
											66.0833	38.8178
											66.1667	38.6558
											66.25	38.3441
											66.3333	38.7414
											66.4167	38.5661
											66.5	39.3811
											66.5833	38.2182
											66.6667	39.2078
											66.75	39.5968
											66.8333	38.9007
											66.9167	39.5741
											67	39.1369
											67.0833	38.9999
											67.1667	38.9058
											67.25	39.6421
											67.3333	39.1128
											67.4167	38.6887
											67.5	38.6581
											67.5833	38.438
											67.6667	38.6513
											67.75	38.7381
											67.8333	38.8268
											67.9167	38.6506
											68	39.3509
											68.0833	38.9709
											68.1667	38.9323
											68.25	39.3291
											68.3333	39.8514
											68.4167	38.937
											68.5	39.1597
											68.5833	38.4987
											68.6667	38.9632
											68.75	38.883
											68.8333	39.2491
											68.9167	38.9742
											69	39.541
											69.0833	38.9127
											69.1667	39.4516
											69.25	38.831
											69.3333	39.0238
											69.4167	39.3592
											69.5	38.1946
											69.5833	39.4954
											69.6667	38.9884
											69.75	38.9376
											69.8333	38.9792
											69.9167	38.9315
											70	39.2177
											70.0833	39.3568
											70.1667	39.0694
											70.25	39.1608
											70.3333	39.2318
											70.4167	38.6886
											70.5	38.9977
											70.5833	39.006
											70.6667	39.0142
											70.75	38.6584
											70.8333	39.4643
											70.9167	39.4997
											71	39.1587
											71.0833	39.1982
											71.1667	39.0837
											71.25	38.5475
											71.3333	38.9185
											71.4167	39.0614
											71.5	38.9725
											71.5833	39.1069
											71.6667	39.5435
											71.75	39.2945
											71.8333	38.9139
											71.9167	38.4003
											72	38.9807
											72.0833	38.4666
											72.1667	39.3061
											72.25	38.8088
											72.3333	39.0841
											72.4167	39.0462
											72.5	39.0342
											72.5833	39.8394
											72.6667	39.3161
											72.75	38.7679
											72.8333	39.4426
											72.9167	38.9484
											73	40.0132
											73.0833	38.538
											73.1667	39.3141
											73.25	38.9258
											73.3333	39.0753
											73.4167	39.5552
											73.5	39.5779
											73.5833	39.298
											73.6667	39.1412
											73.75	38.9005
											73.8333	39.2138
											73.9167	39.0864
											74	38.9493
											74.0833	39.0125
											74.1667	38.1883
											74.25	38.9658
											74.3333	38.4556
											74.4167	38.9046
											74.5	39.315
											74.5833	39.2126
											74.6667	39.1931
											74.75	39.3127
											74.8333	38.1822
											74.9167	38.7288
											75	38.2865

## Sheet: SFig 22a,d
SFig 22a,d
		a									b
		(i)			(ii)			(iii)
		time (min)	CD(De)		time (min)	CD(De)		time (min)	CD(De)		[A3]/[c1-Val-OH]	|DDe|
		0	-21.9515		0	36.4291		0	40.7881		0	0
		0.0333	-20.8092		0.0333	36.4581		0.0333	40.4298		0.6	39.0874
		0.0667	-19.3379		0.0667	36.719		0.0667	40.7998		1	66.378
		0.1	-17.8871		0.1	36.715		0.1	41.0354		1.2	74.893
		0.1333	-16.6195		0.1333	36.4178		0.1333	40.8531		1.4	80.625
		0.1667	-15.7069		0.1667	36.5597		0.1667	40.7219		1.6	83.522
		0.2	-14.5025		0.2	36.966		0.2	40.9221		1.8	86.649
		0.2333	-13.1831		0.2333	37.1859		0.2333	41.1774		2.2	88.135
		0.2667	-12.2052		0.2667	37.4063		0.2667	40.9307
		0.3	-11.284		0.3	37.4573		0.3	41.0159
		0.3333	-10.2996		0.3333	37.2243		0.3333	40.9982
		0.3667	-9.02427		0.3667	37.3114		0.3667	40.7653
		0.4	-7.90022		0.4	37.3371		0.4	40.7876
		0.4333	-7.32857		0.4333	37.4903		0.4333	40.6833
		0.4667	-6.55389		0.4667	37.4487		0.4667	40.9633
		0.5	-5.23106		0.5	37.2459		0.5	40.9609
		0.5333	-4.17127		0.5333	37.8149		0.5333	40.9569
		0.5667	-3.41089		0.5667	38.1742		0.5667	41.1854
		0.6	-2.54871		0.6	37.5614		0.6	40.9785
		0.6333	-2.0221		0.6333	37.4435		0.6333	41.2492
		0.6667	-1.41701		0.6667	37.7818		0.6667	41.4462
		0.7	-0.435041		0.7	37.8079		0.7	41.1583
		0.7333	0.434005		0.7333	38.037		0.7333	40.7585
		0.7667	1.23926		0.7667	38.186		0.7667	40.6221
		0.8	2.14783		0.8	38.2889		0.8	40.7997
		0.8333	2.88346		0.8333	38.2214		0.8333	41.4637
		0.8667	3.25689		0.8667	38.5581		0.8667	41.5944
		0.9	3.70248		0.9	38.7943		0.9	41.0223
		0.9333	4.61685		0.9333	38.4682		0.9333	40.863
		0.9667	5.18838		0.9667	38.5688		0.9667	40.9347
		1	5.46217		1	39.0551		1	40.5862
		1.0333	5.62547		1.0333	39.1559		1.0333	40.2964
		1.0667	6.41859		1.0667	38.8695		1.0667	40.8133
		1.1	7.8823		1.1	38.8963		1.1	41.0635
		1.1333	8.30629		1.1333	38.96		1.1333	40.8929
		1.1667	8.72991		1.1667	38.7278		1.1667	41.1022
		1.2	9.87942		1.2	38.4251		1.2	40.9306
		1.2333	9.95699		1.2333	38.7652		1.2333	40.4737
		1.2667	10.1898		1.2667	38.6785		1.2667	40.6578
		1.3	10.978		1.3	38.4786		1.3	40.7208
		1.3333	11.6077		1.3333	38.8731		1.3333	40.8338
		1.3667	11.7035		1.3667	38.8831		1.3667	40.8342
		1.4	11.833		1.4	38.7227		1.4	40.8421
		1.4333	12.7866		1.4333	38.7365		1.4333	40.6597
		1.4667	12.8851		1.4667	38.4813		1.4667	40.4072
		1.5	12.9291		1.5	38.9992		1.5	40.6106
		1.5333	13.5718		1.5333	39.5861		1.5333	40.4557
		1.5667	14.1793		1.5667	38.9548		1.5667	40.789
		1.6	14.6438		1.6	38.8175		1.6	41.1594
		1.6333	15.1227		1.6333	39.1286		1.6333	40.8349
		1.6667	15.4803		1.6667	39.2977		1.6667	40.4273
		1.7	15.6019		1.7	39.3976		1.7	40.4395
		1.7333	16.2421		1.7333	39.4745		1.7333	40.6711
		1.7667	16.7566		1.7667	39.2551		1.7667	40.9748
		1.8	16.9642		1.8	39.1105		1.8	41.07
		1.8333	17.2826		1.8333	39.2451		1.8333	40.7655
		1.8667	17.5127		1.8667	39.481		1.8667	40.9189
		1.9	18.0972		1.9	39.5881		1.9	41.2442
		1.9333	18.6276		1.9333	39.3436		1.9333	41.0269
		1.9667	18.7256		1.9667	39.3231		1.9667	40.9274
		2	18.6335		2	39.2076		2	40.9478
		2.0333	18.8209		2.0333	39.2353		2.0333	40.9525
		2.0667	19.2391		2.0667	39.6647		2.0667	40.7115
		2.1	20.0322		2.1	39.3759		2.1	40.4003
		2.1333	20.1928		2.1333	39.143		2.1333	40.5065
		2.1667	20.2687		2.1667	39.4522		2.1667	40.9029
		2.2	20.6724		2.2	39.8172		2.2	41.2201
		2.2333	20.9978		2.2333	39.9468		2.2333	40.9225
		2.2667	21.1569		2.2667	39.8728		2.2667	41.0349
		2.3	21.3296		2.3	39.9038		2.3	41.1029
		2.3333	21.7832		2.3333	39.5399		2.3333	40.3542
		2.3667	22.0522		2.3667	39.492		2.3667	40.1748
		2.4	22.29		2.4	40.1896		2.4	40.6772
		2.4333	22.465		2.4333	40.3383		2.4333	40.8212
		2.4667	22.7785		2.4667	39.908		2.4667	40.7766
		2.5	22.9217		2.5	39.7556		2.5	40.7883
		2.5333	23.3103		2.5333	39.7191		2.5333	40.5556
		2.5667	23.6228		2.5667	39.9409		2.5667	40.4736
		2.6	23.8908		2.6	40.1916		2.6	40.764
		2.6333	24.117		2.6333	39.9192		2.6333	40.6232
		2.6667	24.31		2.6667	39.8467		2.6667	40.1191
		2.7	24.4545		2.7	40.299		2.7	40.4522
		2.7333	24.3911		2.7333	40.0785		2.7333	40.4413
		2.7667	24.5986		2.7667	40.0175		2.7667	40.4712
		2.8	24.7258		2.8	40.4663		2.8	41.2498
		2.8333	24.933		2.8333	40.4074		2.8333	41.321
		2.8667	25.2457		2.8667	40.1949		2.8667	41.233
		2.9	25.6457		2.9	39.9512		2.9	41.108
		2.9333	25.8751		2.9333	40.0483		2.9333	40.4682
		2.9667	26.0035		2.9667	40.1078		2.9667	40.5415
		3	26.2405		3	40.2493		3	41.1375
		3.0333	26.1084		3.0333	40.5139
		3.0667	26.3404		3.0667	40.2811
		3.1	26.4919		3.1	40.0954
		3.1333	26.2898		3.1333	40.2105
		3.1667	26.8499		3.1667	40.5693
		3.2	27.299		3.2	40.5464
		3.2333	27.3656		3.2333	40.0225
		3.2667	27.5368		3.2667	39.9451
		3.3	27.4602		3.3	40.07
		3.3333	27.7828		3.3333	40.0086
		3.3667	28.0236		3.3667	40.2263
		3.4	27.681		3.4	40.235
		3.4333	27.6437		3.4333	40.1891
		3.4667	27.8453		3.4667	40.6792
		3.5	27.705		3.5	40.6005
		3.5333	27.859		3.5333	40.2039
		3.5667	28.781		3.5667	40.2079
		3.6	28.801		3.6	40.3019
		3.6333	28.4585		3.6333	40.6399
		3.6667	28.6286		3.6667	40.9825
		3.7	28.7811		3.7	40.6044
		3.7333	29.106		3.7333	40.1909
		3.7667	29.1684		3.7667	40.4149
		3.8	29.3963		3.8	40.4412
		3.8333	29.443		3.8333	40.2418
		3.8667	29.2173		3.8667	40.3159
		3.9	29.4757		3.9	40.4138
		3.9333	29.8273		3.9333	40.4659
		3.9667	29.722		3.9667	40.402
		4	29.7546		4	40.3231
		4.0333	30.1297		4.0333	40.1318
		4.0667	30.0432		4.0667	40.3727
		4.1	29.8398		4.1	40.4675
		4.1333	30.0706		4.1333	40.5646
		4.1667	30.4555		4.1667	40.8988
		4.2	30.4293		4.2	40.816
		4.2333	30.4606		4.2333	41.1236
		4.2667	30.4922		4.2667	41.0895
		4.3	30.3415		4.3	40.7426
		4.3333	30.6824		4.3333	40.6454
		4.3667	30.8198		4.3667	40.7413
		4.4	30.7943		4.4	40.6547
		4.4333	31.2428		4.4333	40.8397
		4.4667	31.0178		4.4667	41.2065
		4.5	30.7653		4.5	41.1664
		4.5333	31.088		4.5333	40.9667
		4.5667	31.2916		4.5667	40.6235
		4.6	31.6558		4.6	40.3869
		4.6333	31.5239		4.6333	40.6178
		4.6667	31.3259		4.6667	40.9213
		4.7	31.6763		4.7	40.9763
		4.7333	31.7153		4.7333	40.7915
		4.7667	31.4677		4.7667	40.6848
		4.8	31.4705		4.8	40.7431
		4.8333	31.871		4.8333	40.8975
		4.8667	32.1361		4.8667	40.8552
		4.9	31.9741		4.9	40.5722
		4.9333	31.8532		4.9333	40.4913
		4.9667	31.8757		4.9667	40.7082
		5	31.6631		5	41.0302
		5.0333	31.7895		5.0333	40.8623
		5.0667	31.7188		5.0667	40.8835
		5.1	31.4723		5.1	41.0739
		5.1333	32.1442		5.1333	41.3594
		5.1667	32.3578		5.1667	41.5208
		5.2	32.013		5.2	41.3068
		5.2333	32.0182		5.2333	40.9466
		5.2667	32.2369		5.2667	40.838
		5.3	32.4861		5.3	40.7432
		5.3333	32.11		5.3333	40.7567
		5.3667	31.971		5.3667	41.2672
		5.4	31.9583		5.4	41.0965
		5.4333	31.9917		5.4333	40.7079
		5.4667	32.605		5.4667	40.9416
		5.5	32.5966		5.5	41.215
		5.5333	32.4338		5.5333	40.804
		5.5667	32.5115		5.5667	40.5776
		5.6	32.6374		5.6	40.9175
		5.6333	32.8861		5.6333	41.0783
		5.6667	32.9126		5.6667	41.1938
		5.7	32.4534		5.7	40.8784
		5.7333	32.0566		5.7333	40.6603
		5.7667	32.4157		5.7667	41.0709
		5.8	32.8286		5.8	41.5899
		5.8333	32.7837		5.8333	41.2552
		5.8667	32.8274		5.8667	40.7032
		5.9	32.514		5.9	40.9981
		5.9333	32.0998		5.9333	41.2734
		5.9667	32.3984		5.9667	41.0181
		6	32.8833		6	40.8151
		6.0333	33.175		6.0333	41.1531
		6.0667	33.1022		6.0667	41.3592
		6.1	32.7504		6.1	41.0361
		6.1333	32.8739		6.1333	40.8597
		6.1667	33.0947		6.1667	41.2693
		6.2	32.9352		6.2	41.2246
		6.2333	32.7286		6.2333	40.9819
		6.2667	32.6588		6.2667	40.9467
		6.3	32.797		6.3	40.7522
		6.3333	32.9202		6.3333	41.0533
		6.3667	33.1525		6.3667	41.0851
		6.4	33.2972		6.4	40.7912
		6.4333	33.1174		6.4333	40.8279
		6.4667	33.1512		6.4667	40.7653
		6.5	33.7577		6.5	40.769
		6.5333	33.9474		6.5333	41.0262
		6.5667	33.5109		6.5667	41.1918
		6.6	33.0627		6.6	41.2169
		6.6333	33.0166		6.6333	41.3574
		6.6667	33.1955		6.6667	41.2413
		6.7	33.0735		6.7	40.9744
		6.7333	33.0027		6.7333	41.1328
		6.7667	33.4619		6.7667	41.0215
		6.8	33.6166		6.8	40.8279
		6.8333	33.5716		6.8333	40.9593
		6.8667	33.385		6.8667	41.1797
		6.9	33.1628		6.9	41.1845
		6.9333	33.6579		6.9333	41.0741
		6.9667	33.3759		6.9667	41.1627
		7	33.1514		7	40.8162
		7.0333	33.6224		7.0333	40.5937
		7.0667	33.4241		7.0667	40.7245
		7.1	33.2435		7.1	40.832
		7.1333	32.8686		7.1333	41.1336
		7.1667	32.675		7.1667	41.2053
		7.2	32.9564		7.2	41.0744
		7.2333	33.5365		7.2333	41.1484
		7.2667	33.8358		7.2667	40.8791
		7.3	33.8473		7.3	40.7307
		7.3333	33.8431		7.3333	40.8668
		7.3667	33.6208		7.3667	41.004
		7.4	33.8458		7.4	41.1396
		7.4333	34.1723		7.4333	41.1106
		7.4667	33.8545		7.4667	41.2256
		7.5	33.3471		7.5	41.0462
		7.5333	33.4793		7.5333	40.9796
		7.5667	33.3425		7.5667	41.297
		7.6	33.2367		7.6	41.1124
		7.6333	33.5504		7.6333	40.8695
		7.6667	33.6769		7.6667	40.9395
		7.7	33.5442		7.7	41.2836
		7.7333	33.3358		7.7333	41.2451
		7.7667	33.3965		7.7667	40.7208
		7.8	33.4392		7.8	41.1604
		7.8333	33.4751		7.8333	41.4636
		7.8667	33.8279		7.8667	40.8276
		7.9	33.6602		7.9	40.9333
		7.9333	33.3628		7.9333	41.6169
		7.9667	33.9028		7.9667	41.3611
		8	33.9973		8	41.184
		8.0333	33.5738
		8.0667	33.7478
		8.1	34.0045
		8.1333	33.6795
		8.1667	33.642
		8.2	33.8867
		8.2333	33.8513
		8.2667	33.7974
		8.3	33.8257
		8.3333	33.8522
		8.3667	33.7325
		8.4	33.6794
		8.4333	33.498
		8.4667	33.4334
		8.5	33.4293
		8.5333	33.2572
		8.5667	33.5919
		8.6	33.7424
		8.6333	33.3451
		8.6667	33.1818
		8.7	33.1622
		8.7333	33.2718
		8.7667	33.4151
		8.8	33.5966
		8.8333	33.5884
		8.8667	33.6312
		8.9	33.5427
		8.9333	33.2562
		8.9667	33.3871
		9	33.3639

## Sheet: SFig 25
SFig 25
		a												b
		110C			100C			90C			80C			110C			100C			90C			80C
		time (min)	CD(mdeg)		time (min)	CD(mdeg)		time (min)	CD(mdeg)		time (min)	CD(mdeg)		time (min)			time (min)			time (min)			time (min)
		0	-2.77481		0	-3.20336		0	-1.90294		0	-1.7106		0	-0.202195		0	0.163458		0	0.103507		0	0.242016
		0.1667	-2.8966		0.1667	-3.40168		0.1667	-2.00778		0.1667	-2.28441		0.1667	-0.185904		0.1667	0.13861		0.1667	0.105678		0.1667	0.180604
		0.3333	-2.90084		0.3333	-3.44369		0.3333	-1.74332		0.3333	-2.06388		0.3333	-0.202743		0.3333	0.111		0.3333	0.153637		0.3333	0.217843
		0.5	-2.53741		0.5	-3.71641		0.5	-1.71189		0.5	-2.24465		0.5	-0.168581		0.5	0.168254		0.5	0.0997921		0.5	0.239235
		0.6667	-2.32075		0.6667	-3.21083		0.6667	-1.49039		0.6667	-2.17524		0.6667	-0.113899		0.6667	0.141021		0.6667	0.105344		0.6667	0.241826
		0.8333	-2.69985		0.8333	-3.29218		0.8333	-1.66548		0.8333	-2.35979		0.8333	-0.213131		0.8333	0.133764		0.8333	0.166637		0.8333	0.21978
		1	-2.39598		1	-3.36645		1	-1.50743		1	-2.59893		1	-0.283394		1	0.170873		1	0.134747		1	0.206429
		1.1667	-2.85195		1.1667	-3.11594		1.1667	-1.50161		1.1667	-2.21419		1.1667	-0.210973		1.1667	0.169696		1.1667	0.177421		1.1667	0.212075
		1.3333	-2.23037		1.3333	-2.85232		1.3333	-1.40132		1.3333	-2.34219		1.3333	-0.294028		1.3333	0.151411		1.3333	0.142449		1.3333	0.219688
		1.5	-2.24		1.5	-3.77406		1.5	-1.52597		1.5	-1.61726		1.5	-0.299805		1.5	0.0937281		1.5	0.0931959		1.5	0.235204
		1.6667	-2.23427		1.6667	-3.30178		1.6667	-1.47752		1.6667	-1.67526		1.6667	-0.338651		1.6667	0.124722		1.6667	0.114372		1.6667	0.184647
		1.8333	-2.49608		1.8333	-2.89335		1.8333	-1.76034		1.8333	-1.89909		1.8333	-0.320128		1.8333	0.121774		1.8333	0.188117		1.8333	0.199633
		2	-1.88588		2	-3.30083		2	-2.09213		2	-2.95682		2	-0.268012		2	0.103405		2	0.123812		2	0.197653
		2.1667	-1.88065		2.1667	-3.28395		2.1667	-1.85156		2.1667	-2.65393		2.1667	-0.331045		2.1667	0.110691		2.1667	0.161163		2.1667	0.179991
		2.3333	-1.84335		2.3333	-3.25634		2.3333	-1.70592		2.3333	-2.02716		2.3333	-0.423644		2.3333	0.102453		2.3333	0.139326		2.3333	0.204105
		2.5	-1.86961		2.5	-3.14505		2.5	-1.87782		2.5	-2.19644		2.5	-0.383868		2.5	0.126186		2.5	0.0981246		2.5	0.208975
		2.6667	-1.51652		2.6667	-3.2795		2.6667	-1.39836		2.6667	-2.27458		2.6667	-0.403406		2.6667	0.132984		2.6667	0.111576		2.6667	0.181953
		2.8333	-1.65974		2.8333	-3.21726		2.8333	-1.19697		2.8333	-2.48736		2.8333	-0.408548		2.8333	0.0914632		2.8333	0.185835		2.8333	0.196632
		3	-1.77529		3	-2.58935		3	-1.7765		3	-2.54578		3	-0.427312		3	0.0755017		3	0.142155		3	0.262477
		3.1667	-1.58572		3.1667	-2.84058		3.1667	-1.82533		3.1667	-3.07564		3.1667	-0.386916		3.1667	0.0492746		3.1667	0.163891		3.1667	0.24651
		3.3333	-1.58991		3.3333	-2.72858		3.3333	-1.72383		3.3333	-2.86573		3.3333	-0.449173		3.3333	0.0459784		3.3333	0.133333		3.3333	0.206961
		3.5	-1.6821		3.5	-2.93415		3.5	-1.58221		3.5	-2.58994		3.5	-0.385762		3.5	0.0641341		3.5	0.0772395		3.5	0.203114
		3.6667	-1.58883		3.6667	-2.88301		3.6667	-1.37558		3.6667	-2.46651		3.6667	-0.351725		3.6667	0.0535187		3.6667	0.089817		3.6667	0.210181
		3.8333	-1.4014		3.8333	-3.03791		3.8333	-1.50895		3.8333	-2.43543		3.8333	-0.438883		3.8333	0.044415		3.8333	0.0650646		3.8333	0.202502
		4	-1.62027		4	-3.21265		4	-1.67384		4	-2.59736		4	-0.44209		4	0.0400391		4	0.121523		4	0.177727
		4.1667	-0.967608		4.1667	-2.71812		4.1667	-1.45666		4.1667	-2.10483		4.1667	-0.432949		4.1667	0.0558079		4.1667	0.13839		4.1667	0.186702
		4.3333	-1.30135		4.3333	-2.51691		4.3333	-1.60767		4.3333	-2.07156		4.3333	-0.394025		4.3333	0.0345503		4.3333	0.125755		4.3333	0.216142
		4.5	-1.01842		4.5	-2.35167		4.5	-1.67216		4.5	-2.04384		4.5	-0.453663		4.5	0.0376577		4.5	0.149537		4.5	0.191218
		4.6667	-0.80837		4.6667	-2.98564		4.6667	-1.26221		4.6667	-2.08793		4.6667	-0.508623		4.6667	0.0814476		4.6667	0.156072		4.6667	0.175275
		4.8333	-1.18175		4.8333	-2.7694		4.8333	-1.19397		4.8333	-1.73744		4.8333	-0.486244		4.8333	0.0359352		4.8333	0.078069		4.8333	0.205337
		5	-1.05157		5	-3.08318		5	-1.74273		5	-2.2538		5	-0.4741		5	0.028296		5	0.109179		5	0.11388
		5.1667	-0.789012		5.1667	-3.10781		5.1667	-1.84429		5.1667	-1.83707		5.1667	-0.505384		5.1667	0.0268538		5.1667	0.0973026		5.1667	0.162225
		5.3333	-0.656818		5.3333	-2.45973		5.3333	-1.40652		5.3333	-2.22189		5.3333	-0.555676		5.3333	0.0420423		5.3333	0.0555359		5.3333	0.214103
		5.5	-0.391462		5.5	-2.73465		5.5	-1.469		5.5	-2.19266		5.5	-0.526014		5.5	-0.0396392		5.5	0.107776		5.5	0.191961
		5.6667	-0.511608		5.6667	-2.73672		5.6667	-1.39558		5.6667	-2.22877		5.6667	-0.556688		5.6667	-0.0104835		5.6667	0.14253		5.6667	0.165814
		5.8333	-0.476563		5.8333	-2.32231		5.8333	-1.36774		5.8333	-2.32885		5.8333	-0.53143		5.8333	0.0188696		5.8333	0.0927305		5.8333	0.205428
		6	-0.298539		6	-1.80486		6	-1.27691		6	-1.96614		6	-0.539922		6	0.0117348		6	0.0702194		6	0.195989
		6.1667	-0.0211088		6.1667	-1.95913		6.1667	-1.44198		6.1667	-2.26173		6.1667	-0.691949		6.1667	0.00102095		6.1667	0.0889237		6.1667	0.244498
		6.3333	0.175528		6.3333	-2.16096		6.3333	-1.01725		6.3333	-2.35055		6.3333	-0.643782		6.3333	-0.00546541		6.3333	0.0455966		6.3333	0.211031
		6.5	0.0547345		6.5	-2.13277		6.5	-1.14095		6.5	-2.70659		6.5	-0.590843		6.5	0.00149058		6.5	0.0135971		6.5	0.209348
		6.6667	-0.148122		6.6667	-2.38432		6.6667	-1.4615		6.6667	-2.06496		6.6667	-0.546224		6.6667	-0.0224635		6.6667	0.0657311		6.6667	0.227299
		6.8333	0.0671769		6.8333	-2.02506		6.8333	-1.35276		6.8333	-2.0359		6.8333	-0.507903		6.8333	0.014975		6.8333	0.0797252		6.8333	0.171338
		7	0.306041		7	-1.61634		7	-1.60674		7	-2.31748		7	-0.664096		7	-0.0236766		7	0.0826939		7	0.192186
		7.1667	0.107895		7.1667	-2.27471		7.1667	-1.53165		7.1667	-2.15104		7.1667	-0.632098		7.1667	-0.0234243		7.1667	0.106916		7.1667	0.191485
		7.3333	0.130027		7.3333	-2.00199		7.3333	-1.37273		7.3333	-2.24737		7.3333	-0.694488		7.3333	-0.0530715		7.3333	0.0786585		7.3333	0.183163
		7.5	0.479275		7.5	-2.15857		7.5	-2.04119		7.5	-2.42461		7.5	-0.677278		7.5	-0.0282118		7.5	0.0944549		7.5	0.180606
		7.6667	0.525708		7.6667	-2.3487		7.6667	-1.75889		7.6667	-2.09152		7.6667	-0.71364		7.6667	-0.109394		7.6667	0.104833		7.6667	0.215584
		7.8333	0.736666		7.8333	-1.84184		7.8333	-1.64177		7.8333	-1.78203		7.8333	-0.702672		7.8333	-0.114386		7.8333	0.0607833		7.8333	0.206644
		8	1.00317		8	-1.30777		8	-1.73091		8	-1.93951		8	-0.747002		8	-0.0728732		8	0.0146348		8	0.189282
		8.1667	1.24153		8.1667	-1.43297		8.1667	-1.32355		8.1667	-2.18166		8.1667	-0.660742		8.1667	-0.0446066		8.1667	0.0712259		8.1667	0.171123
		8.3333	0.895327		8.3333	-1.22041		8.3333	-1.43861		8.3333	-2.08443		8.3333	-0.66561		8.3333	-0.0348148		8.3333	0.0715151		8.3333	0.206605
		8.5	1.05314		8.5	-1.54898		8.5	-1.30026		8.5	-2.27537		8.5	-0.68189		8.5	-0.0769153		8.5	0.0558986		8.5	0.198838
		8.6667	1.39274		8.6667	-1.77789		8.6667	-1.4205		8.6667	-1.9514		8.6667	-0.698663		8.6667	-0.0508101		8.6667	0.0550182		8.6667	0.208915
		8.8333	1.53628		8.8333	-1.32056		8.8333	-1.03327		8.8333	-2.13284		8.8333	-0.640062		8.8333	-0.0349817		8.8333	0.075713		8.8333	0.199495
		9	1.21103		9	-1.75399		9	-1.10243		9	-2.17439		9	-0.738384		9	-0.0823498		9	0.0537497		9	0.194363
		9.1667	0.965473		9.1667	-1.63081		9.1667	-1.60383		9.1667	-1.74911		9.1667	-0.761474		9.1667	-0.123335		9.1667	0.09729		9.1667	0.226401
		9.3333	1.37159		9.3333	-1.03893		9.3333	-1.25832		9.3333	-2.33702		9.3333	-0.739396		9.3333	-0.128481		9.3333	0.105212		9.3333	0.234831
		9.5	1.34568		9.5	-1.66904		9.5	-1.23335		9.5	-2.29883		9.5	-0.909184		9.5	-0.185637		9.5	0.120187		9.5	0.232316
		9.6667	1.17633		9.6667	-1.92128		9.6667	-1.20252		9.6667	-2.20044		9.6667	-0.848567		9.6667	-0.158893		9.6667	0.0840343		9.6667	0.243186
		9.8333	1.45765		9.8333	-1.80688		9.8333	-0.939402		9.8333	-2.81497		9.8333	-0.815185		9.8333	-0.0807907		9.8333	0.0402858		9.8333	0.195616
		10	1.71603		10	-1.66458		10	-1.02226		10	-2.56671		10	-0.755282		10	-0.116361		10	0.0403219		10	0.143543
		10.1667	1.59025		10.1667	-1.39367		10.1667	-1.04485		10.1667	-1.85548		10.1667	-0.892189		10.1667	-0.237673		10.1667	0.100451		10.1667	0.188257
		10.3333	1.72022		10.3333	-1.10045		10.3333	-1.5567		10.3333	-2.28153		10.3333	-0.876284		10.3333	-0.175081		10.3333	0.0718257		10.3333	0.248013
		10.5	1.45424		10.5	-1.71765		10.5	-0.983708		10.5	-2.53355		10.5	-0.867919		10.5	-0.0662395		10.5	0.0353552		10.5	0.180254
		10.6667	1.00912		10.6667	-1.41967		10.6667	-1.04137		10.6667	-2.56444		10.6667	-0.942717		10.6667	-0.11538		10.6667	0.0363511		10.6667	0.149372
		10.8333	1.79932		10.8333	-1.34162		10.8333	-1.69973		10.8333	-2.30413		10.8333	-0.914862		10.8333	-0.186658		10.8333	0.064696		10.8333	0.187364
		11	2.31326		11	-1.74673		11	-1.35216		11	-2.14925		11	-0.978063		11	-0.114101		11	0.0487547		11	0.225411
		11.1667	1.78295		11.1667	-1.73365		11.1667	-1.81979		11.1667	-2.2145		11.1667	-1.08133		11.1667	-0.128512		11.1667	0.0518848		11.1667	0.172576
		11.3333	2.38795		11.3333	-1.5324		11.3333	-1.43509		11.3333	-2.30306		11.3333	-1.00897		11.3333	-0.141985		11.3333	0.0515518		11.3333	0.160556
		11.5	2.42819		11.5	-0.92109		11.5	-0.915612		11.5	-2.48565		11.5	-1.00807		11.5	-0.139075		11.5	0.0639654		11.5	0.124473
		11.6667	2.69283		11.6667	-1.24517		11.6667	-1.13583		11.6667	-1.90097		11.6667	-1.1154		11.6667	-0.149297		11.6667	0.0404595		11.6667	0.18371
		11.8333	2.56792		11.8333	-1.21391		11.8333	-1.94016		11.8333	-2.07121		11.8333	-1.00972		11.8333	-0.158283		11.8333	0.0685138		11.8333	0.209307
		12	2.20382		12	-1.0212		12	-1.23551		12	-2.04857		12	-1.0576		12	-0.148165		12	0.0443324		12	0.178703
		12.1667	2.64182		12.1667	-1.09721		12.1667	-1.63927		12.1667	-1.8486		12.1667	-0.997441		12.1667	-0.157917		12.1667	0.0376702		12.1667	0.228936
		12.3333	3.23721		12.3333	-1.01131		12.3333	-1.40139		12.3333	-2.1225		12.3333	-1.05945		12.3333	-0.177896		12.3333	0.0499205		12.3333	0.207427
		12.5	2.9882		12.5	-1.26073		12.5	-0.966451		12.5	-2.17863		12.5	-1.04918		12.5	-0.240674		12.5	0.036457		12.5	0.200724
		12.6667	3.11175		12.6667	-1.33327		12.6667	-1.10648		12.6667	-1.87063		12.6667	-1.13567		12.6667	-0.244061		12.6667	0.0417467		12.6667	0.253
		12.8333	3.14387		12.8333	-0.897799		12.8333	-1.91437		12.8333	-2.03691		12.8333	-1.18746		12.8333	-0.207704		12.8333	0.0504455		12.8333	0.233505
		13	3.25968		13	-0.735149		13	-1.43191		13	-2.81354		13	-1.07025		13	-0.169339		13	-0.00237185		13	0.19361
		13.1667	3.00763		13.1667	-0.473464		13.1667	-1.66936		13.1667	-2.62049		13.1667	-1.13974		13.1667	-0.194072		13.1667	-0.0107188		13.1667	0.151867
		13.3333	3.39189		13.3333	-0.441059		13.3333	-1.337		13.3333	-2.15539		13.3333	-1.22189		13.3333	-0.156012		13.3333	0.0615293		13.3333	0.166432
		13.5	3.00028		13.5	-0.620884		13.5	-0.752731		13.5	-2.11112		13.5	-1.13848		13.5	-0.199336		13.5	0.0636775		13.5	0.177526
		13.6667	2.77961		13.6667	-0.515346		13.6667	-0.880903		13.6667	-2.19257		13.6667	-1.12143		13.6667	-0.220818		13.6667	0.0373179		13.6667	0.160387
		13.8333	3.33002		13.8333	-0.425726		13.8333	-0.630188		13.8333	-2.10409		13.8333	-1.18579		13.8333	-0.282062		13.8333	0.0214669		13.8333	0.214985
		14	3.34937		14	-0.382938		14	-1.21125		14	-1.82321		14	-0.977672		14	-0.278154		14	0.0161813		14	0.208387
		14.1667	3.29405		14.1667	-0.538011		14.1667	-1.39131		14.1667	-1.92416		14.1667	-1.07406		14.1667	-0.222005		14.1667	0.00678309		14.1667	0.197884
		14.3333	3.05273		14.3333	-0.329531		14.3333	-1.25614		14.3333	-2.26172		14.3333	-1.14698		14.3333	-0.223741		14.3333	0.0446318		14.3333	0.231591
		14.5	3.41869		14.5	-0.35973		14.5	-1.51198		14.5	-1.9753		14.5	-1.14831		14.5	-0.240276		14.5	0.0574418		14.5	0.213683
		14.6667	3.73716		14.6667	-0.795435		14.6667	-1.58335		14.6667	-1.79579		14.6667	-1.1575		14.6667	-0.178169		14.6667	0.0906194		14.6667	0.189506
		14.8333	3.60959		14.8333	-0.342979		14.8333	-0.761135		14.8333	-2.13668		14.8333	-1.15954		14.8333	-0.225207		14.8333	0.070427		14.8333	0.205018
		15	3.53916		15	-0.269032		15	-1.08139		15	-1.13066		15	-1.14943		15	-0.19834		15	0.0689905		15	0.199195
		15.1667	3.71887		15.1667	-0.255135		15.1667	-0.957955		15.1667	-1.65098		15.1667	-1.2354		15.1667	-0.18462		15.1667	0.00803322		15.1667	0.214401
		15.3333	3.99624		15.3333	-0.402502		15.3333	-0.535315		15.3333	-2.23802		15.3333	-1.44467		15.3333	-0.269763		15.3333	-0.0320138		15.3333	0.210799
		15.5	3.83434		15.5	0.364306		15.5	-1.06673		15.5	-1.98373		15.5	-1.20614		15.5	-0.343624		15.5	-0.0247713		15.5	0.182087
		15.6667	4.00168		15.6667	0.0977582		15.6667	-1.43597		15.6667	-1.69062		15.6667	-1.28048		15.6667	-0.272618		15.6667	-0.0735394		15.6667	0.172548
		15.8333	3.86426		15.8333	-0.178561		15.8333	-0.910824		15.8333	-2.13772		15.8333	-1.48882		15.8333	-0.302357		15.8333	0.00251295		15.8333	0.150377
		16	3.91085		16	-0.110649		16	-0.68189		16	-2.02958		16	-1.4566		16	-0.31398		16	0.0820206		16	0.180297
		16.1667	4.68133		16.1667	-0.00957521		16.1667	-0.871747		16.1667	-2.59638		16.3333	-1.39589		16.1667	-0.303025		16.1667	0.0592542		16.1667	0.153673
		16.3333	4.44977		16.3333	0.0510925		16.3333	-0.437312		16.3333	-2.2024		16.5	-1.37897		16.3333	-0.291364		16.3333	0.0712114		16.3333	0.173511
		16.5	4.18207		16.5	-0.013983		16.5	-0.128328		16.5	-2.18294		16.6667	-1.40108		16.5	-0.274147		16.5	0.0600281		16.5	0.210684
		16.6667	3.94517		16.6667	0.208223		16.6667	-0.636858		16.6667	-2.39227		16.8333	-1.38697		16.6667	-0.314031		16.6667	0.031078		16.6667	0.174686
		16.8333	3.7331		16.8333	-0.14143		16.8333	-0.777935		16.8333	-1.75191		17.1667	-1.34172		16.8333	-0.318753		16.8333	-0.0222714		16.8333	0.161624
		17	4.54879		17	0.219335		17	-0.808117		17	-1.98629		17.6667	-1.42355		17	-0.314821		17	0.0419139		17	0.131429
		17.1667	4.3919		17.1667	0.217025		17.1667	-1.05776		17.1667	-1.97833		17.8333	-1.45336		17.1667	-0.286703		17.1667	0.00595252		17.1667	0.105098
		17.3333	4.69323		17.3333	0.484516		17.3333	-0.767111		17.3333	-1.88425		18	-1.41716		17.3333	-0.261439		17.3333	-0.0192908		17.3333	0.108148
		17.5	4.61198		17.5	0.260759		17.5	-0.928575		17.5	-1.8555		18.1667	-1.49142		17.5	-0.310291		17.5	0.0140426		17.5	0.169037
		17.6667	4.78202		17.6667	0.971353		17.6667	-1.03605		17.6667	-2.25523		18.3333	-1.44962		17.6667	-0.312264		17.6667	-0.0257804		17.6667	0.204139
		17.8333	4.73138		17.8333	1.01319		17.8333	-0.587449		17.8333	-2.15173		18.5	-1.36794		17.8333	-0.27672		17.8333	-0.028786		17.8333	0.165383
		18	4.93269		18	0.65881		18	-0.138194		18	-1.95335		18.6667	-1.47605		18	-0.316776		18	-0.00629786		18	0.164261
		18.1667	4.53258		18.1667	0.408949		18.1667	-0.692017		18.1667	-1.74951		18.8333	-1.36586		18.1667	-0.367352		18.1667	0.0683966		18.1667	0.172803
		18.3333	4.55609		18.3333	0.320735		18.3333	-0.694928		18.3333	-2.15128		19.3333	-1.46057		18.3333	-0.349359		18.3333	0.0313751		18.3333	0.145972
		18.5	4.63389		18.5	0.693966		18.5	-0.53891		18.5	-2.06211		19.5	-1.42613		18.5	-0.374569		18.5	0.0453047		18.5	0.157458
		18.6667	4.71273		18.6667	0.464391		18.6667	-0.530186		18.6667	-2.17793		20.3333	-1.45229		18.6667	-0.349181		18.6667	-0.0224766		18.6667	0.128777
		18.8333	4.43142		18.8333	0.322246		18.8333	-0.737285		18.8333	-2.06963					18.8333	-0.329227		18.8333	0.0492358		18.8333	0.178521
		19	4.89425		19	0.741009		19	-0.517631		19	-2.01105					19	-0.337429		19	0.0216401		19	0.215971
		19.1667	4.9965		19.1667	1.08768		19.1667	-0.957825		19.1667	-2.3817					19.1667	-0.37685		19.1667	0.00572167		19.1667	0.125119
		19.3333	4.89878		19.3333	1.13021		19.3333	-1.04		19.3333	-2.48122					19.3333	-0.450762		19.3333	0.0171739		19.3333	0.153432
		19.5	5.5976		19.5	1.58817		19.5	-1.19712		19.5	-2.45144					19.5	-0.417751		19.5	0.00809656		19.5	0.178163
		19.6667	5.36161		19.6667	1.37714		19.6667	-0.821774		19.6667	-2.58069					19.6667	-0.435142		19.6667	-0.00419556		19.6667	0.169542
		19.8333	5.22541		19.8333	0.727539		19.8333	-0.385345		19.8333	-2.02532					19.8333	-0.446625		19.8333	-0.0642752		19.8333	0.191852
		20	4.96931		20	1.02969		20	-0.385697		20	-1.44692					20	-0.374676		20	-0.00510752		20	0.223432
		20.1667	5.53287		20.1667	1.98295		20.1667	-0.990534		20.1667	-1.94174					20.1667	-0.346545		20.1667	0.00350255		20.1667	0.16949
		20.3333	5.47129		20.3333	1.50555		20.3333	-0.698056		20.3333	-2.63854					20.3333	-0.405801		20.3333	-0.0315663		20.3333	0.16264
		20.5	5.43851		20.5	0.600804		20.5	-0.337344		20.5	-1.85155					20.5	-0.358031		20.5	-0.0379841		20.5	0.202853
		20.6667	5.72213		20.6667	1.0215		20.6667	-0.347021		20.6667	-1.51018					20.6667	-0.420845		20.6667	0.00806281		20.6667	0.152875
		20.8333	5.61898		20.8333	1.59612		20.8333	-0.626501		20.8333	-1.93165					20.8333	-0.427121		20.8333	0.00851726		20.8333	0.150071
		21	5.84895		21	1.01081		21	-0.468346		21	-2.37008					21	-0.38823		21	0.00336182		21	0.144211
		21.1667	6.1948		21.1667	1.13046		21.1667	-0.499201		21.1667	-1.76569					21.1667	-0.433104		21.1667	-0.0103566		21.1667	0.143632
		21.3333	5.95622		21.3333	1.24078		21.3333	-0.495914		21.3333	-1.63259					21.3333	-0.51409		21.3333	-0.0136676		21.3333	0.148799
		21.5	5.95315		21.5	1.21708		21.5	-0.619198		21.5	-1.24252					21.5	-0.518787		21.5	0.00436182		21.5	0.193438
		21.6667	6.30129		21.6667	1.30004		21.6667	-0.38704		21.6667	-1.89041					21.6667	-0.483728		21.6667	-0.0290275		21.6667	0.215397
		21.8333	5.95878		21.8333	1.37226		21.8333	-0.664754		21.8333	-2.18246					21.8333	-0.494083		21.8333	0.00744726		21.8333	0.195908
		22	6.11846		22	1.29089		22	-0.424917		22	-1.83415					22	-0.375654		22	-0.00802891		22	0.208664
		22.1667	5.9166		22.1667	1.36933		22.1667	-0.359852		22.1667	-2.41155					22.1667	-0.347902		22.1667	-0.0735473		22.1667	0.211143
		22.3333	6.12448		22.3333	1.52767		22.3333	-0.479827		22.3333	-2.16076					22.3333	-0.447154		22.3333	-0.046919		22.3333	0.161555
		22.5	6.09093		22.5	2.0051		22.5	-0.34805		22.5	-2.0837					22.5	-0.544617		22.5	-0.0305273		22.5	0.157553
		22.6667	6.36294		22.6667	2.03001		22.6667	-0.399613		22.6667	-2.69859					22.6667	-0.522374		22.6667	-0.00878866		22.6667	0.159726
		22.8333	6.51492		22.8333	1.7581		22.8333	-0.485001		22.8333	-2.46552					22.8333	-0.423256		22.8333	-0.00951066		22.8333	0.181672
		23	6.15937		23	1.46024		23	0.0222071		23	-2.00248					23	-0.46002		23	-0.0455105		23	0.208386
		23.1667	6.37517		23.1667	1.65357		23.1667	0.0999405		23.1667	-1.53737					23.1667	-0.444499		23.1667	-0.0733609		23.1667	0.182325
		23.3333	6.61167		23.3333	1.35407		23.3333	-0.594883		23.3333	-1.69745					23.3333	-0.504221		23.3333	-0.0264482		23.3333	0.178664
		23.5	6.3714		23.5	1.6941		23.5	-0.616321		23.5	-1.82096					23.5	-0.51114		23.5	0.0506126		23.5	0.163068
		23.6667	6.31975		23.6667	1.85732		23.6667	-0.356423		23.6667	-1.63073					23.6667	-0.494044		23.6667	0.0168242		23.6667	0.103962
		23.8333	6.51014		23.8333	2.30385		23.8333	-0.203404		23.8333	-2.24827					23.8333	-0.482099		23.8333	-0.0176381		23.8333	0.143373
		24	5.84757		24	2.27617		24	-0.152916		24	-2.17184					24	-0.567114		24	-0.0181512		24	0.195438
		24.1667	6.17161		24.1667	1.86624		24.1667	-0.0638001		24.1667	-2.05121					24.1667	-0.515788		24.1667	-0.0543652		24.1667	0.177198
		24.3333	6.3968		24.3333	1.87926		24.3333	-0.427851		24.3333	-2.44287					24.3333	-0.523748		24.3333	-0.0491658		24.3333	0.164622
		24.5	6.40076		24.5	2.00216		24.5	-0.554219		24.5	-2.23315					24.5	-0.445405		24.5	-0.0911218		24.5	0.116514
		24.6667	6.42796		24.6667	1.52981		24.6667	-0.889135		24.6667	-1.95589					24.6667	-0.421526		24.6667	-0.0628259		24.6667	0.181041
		24.8333	6.43397		24.8333	1.89024		24.8333	-0.683978		24.8333	-2.133					24.8333	-0.526496		24.8333	-0.0273525		24.8333	0.168606
		25	6.40409		25	1.68645		25	-0.669541		25	-2.06619					25	-0.481419		25	-0.03387		25	0.0944184
		25.1667	6.64873		25.1667	1.58025		25.1667	-0.0756059		25.1667	-2.24148					25.1667	-0.505911		25.1667	-0.016799		25.1667	0.103506
		25.3333	7.16332		25.3333	2.21636		25.3333	0.295341		25.3333	-2.19972					25.3333	-0.551914		25.3333	-0.0139493		25.3333	0.139333
		25.5	6.56782		25.5	2.72597		25.5	0.229351		25.5	-1.87214					25.5	-0.614943		25.5	-0.0571501		25.5	0.154624
		25.6667	6.76886		25.6667	2.23677		25.6667	0.664614		25.6667	-1.76538					25.6667	-0.688868		25.6667	-0.0329417		25.6667	0.141609
		25.8333	7.25879		25.8333	2.44589		25.8333	-0.0235858		25.8333	-1.52113					25.8333	-0.610129		25.8333	-0.0724232		25.8333	0.137478
		26	7.18953		26	2.52595		26	-0.801264		26	-1.85203					26	-0.608826		26	-0.0698573		26	0.114601
		26.1667	7.29817		26.1667	2.45052		26.1667	-0.572229		26.1667	-1.55709					26.1667	-0.561197		26.1667	-0.0433829		26.1667	0.138986
		26.3333	7.0528		26.3333	2.36931		26.3333	-0.691871		26.3333	-1.77611					26.3333	-0.599729		26.3333	-0.0638239		26.3333	0.160176
		26.5	7.01319		26.5	2.24767		26.5	-0.579929		26.5	-2.19839					26.5	-0.668499		26.5	-0.0730501		26.5	0.164452
		26.6667	7.06481		26.6667	2.5263		26.6667	-0.295896		26.6667	-1.78922					26.6667	-0.594693		26.6667	-0.0784441		26.6667	0.126597
		26.8333	7.03201		26.8333	2.55856		26.8333	0.206462		26.8333	-1.64435					26.8333	-0.660182		26.8333	-0.0546142		26.8333	0.168904
		27	7.33037		27	2.53171		27	-0.401247		27	-1.31663					27	-0.613175		27	-0.0585215		27	0.192005
		27.1667	6.92361		27.1667	2.33659		27.1667	-0.0559647		27.1667	-1.03881					27.1667	-0.59548		27.1667	-0.0262538		27.1667	0.163826
		27.3333	7.38935		27.3333	2.15653		27.3333	0.179097		27.3333	-1.07062					27.3333	-0.557576		27.3333	-0.0706761		27.3333	0.164439
		27.5	7.47834		27.5	2.50064		27.5	-0.132562		27.5	-1.72633					27.5	-0.509912		27.5	-0.0912647		27.5	0.132299
		27.6667	7.11612		27.6667	2.51419		27.6667	0.238574		27.6667	-2.12289					27.6667	-0.541158		27.6667	-0.0930762		27.6667	0.152434
		27.8333	7.18244		27.8333	2.26598		27.8333	0.26599		27.8333	-1.68585					27.8333	-0.565597		27.8333	-0.0610808		27.8333	0.157688
		28	7.10166		28	2.54507		28	0.05885		28	-1.67345					28	-0.715582		28	-0.0410232		28	0.139828
		28.1667	7.26428		28.1667	2.88186		28.1667	-0.663577		28.1667	-1.76822					28.1667	-0.661475		28.1667	-0.0566676		28.1667	0.0991103
		28.3333	7.17422		28.3333	2.76399		28.3333	-0.298769		28.3333	-1.47324					28.3333	-0.699489		28.3333	-0.0736801		28.3333	0.124846
		28.5	6.98702		28.5	2.92854		28.5	-0.434449		28.5	-1.59855					28.5	-0.723444		28.5	-0.0391394		28.5	0.135953
		28.6667	7.23161		28.6667	2.76281		28.6667	0.208343		28.6667	-1.28832					28.6667	-0.632943		28.6667	-0.0405737		28.6667	0.147959
		28.8333	6.98204		28.8333	2.62957		28.8333	-0.473082		28.8333	-1.83211					28.8333	-0.650134		28.8333	-0.0699158		28.8333	0.128986
		29	7.56953		29	2.68466		29	-0.205063		29	-2.25973					29	-0.691862		29	-0.0454652		29	0.160931
		29.1667	7.64172		29.1667	2.94323		29.1667	-0.0537881		29.1667	-1.24938					29.1667	-0.673118		29.1667	-0.0562884		29.1667	0.174082
		29.3333	7.19818		29.3333	3.40139		29.3333	-0.162377		29.3333	-1.55446					29.3333	-0.676036		29.3333	-0.0439098		29.3333	0.13775
		29.5	7.12195		29.5	3.20094		29.5	-0.0762044		29.5	-1.8281					29.5	-0.658456		29.5	-0.0905923		29.5	0.125432
		29.6667	7.70134		29.6667	3.30737		29.6667	0.0392464		29.6667	-1.73194					29.6667	-0.625342		29.6667	-0.063204		29.6667	0.145509
		29.8333	7.74885		29.8333	3.37663		29.8333	0.583554		29.8333	-1.9825					29.8333	-0.814768		29.8333	-0.053728		29.8333	0.160659
		30	7.71889		30	2.92923		30	0.0477553		30	-2.34686					30	-0.80379		30	-0.0997852		30	0.174251
		30.1667	7.93743		30.1667	2.74536		30.1667	-0.0328901		30.1667	-1.73136					30.1667	-0.744322		30.1667	-0.104256		30.1667	0.163096
		30.3333	7.1801		30.3333	3.12673		30.3333	0.291278		30.3333	-1.65555					30.3333	-0.691608		30.3333	-0.0576361		30.3333	0.152339
		30.5	7.29801		30.5	2.82106		30.5	0.349382		30.5	-2.10812					30.5	-0.648092		30.5	-0.0493961		30.5	0.16426
		30.6667	7.77432		30.6667	3.22001		30.6667	-0.0758855		30.6667	-1.54838					30.6667	-0.845186		30.6667	-0.0660853		30.6667	0.126593
		30.8333	8.01099		30.8333	3.25851		30.8333	-0.0801809		30.8333	-1.51779					30.8333	-0.75705		30.8333	-0.0546713		30.8333	0.122602
		31	7.45983		31	3.01599		31	-0.0315664		31	-1.45415					31	-0.62241		31	-0.096478		31	0.118887
		31.1667	7.58079		31.1667	3.29499		31.1667	0.0965811		31.1667	-1.44789					31.1667	-0.613818		31.1667	-0.146879		31.1667	0.156541
		31.3333	8.0223		31.3333	3.76789		31.3333	0.127247		31.3333	-1.50395					31.3333	-0.761504		31.3333	-0.106582		31.3333	0.156658
		31.5	7.90138		31.5	3.79416		31.5	-0.0409766		31.5	-2.00052					31.5	-0.812513		31.5	-0.0629653		31.5	0.136528
		31.6667	8.21355		31.6667	3.59507		31.6667	0.26819		31.6667	-2.25306					31.6667	-0.880147		31.6667	-0.0930326		31.6667	0.151761
		31.8333	7.8284		31.8333	3.6546		31.8333	-0.0700705		31.8333	-2.02865					31.8333	-0.782911		31.8333	-0.0878191		31.8333	0.141536
		32	7.61612		32	2.93553		32	0.0749609		32	-2.17504					32	-0.681361		32	-0.107088		32	0.137496
		32.1667	8.45222		32.1667	2.75435		32.1667	0.664683		32.1667	-2.2037					32.1667	-0.666293		32.1667	-0.111887		32.1667	0.149454
		32.3333	8.37319		32.3333	3.3798		32.3333	0.429656		32.3333	-1.64359					32.3333	-0.650894		32.3333	-0.156508		32.3333	0.132662
		32.5	8.00319		32.5	3.93644		32.5	0.281836		32.5	-1.59959					32.5	-0.578049		32.5	-0.13813		32.5	0.139159
		32.6667	8.47098		32.6667	3.81414		32.6667	0.0820231		32.6667	-1.62346					32.6667	-0.75768		32.6667	-0.133901		32.6667	0.144342
		32.8333	8.25673		32.8333	3.23483		32.8333	0.0887294		32.8333	-1.86748					32.8333	-0.829467		32.8333	-0.0997239		32.8333	0.111844
		33	8.13024		33	3.45643		33	0.417049		33	-2.17183					33	-0.808065		33	-0.0891763		33	0.137015
		33.1667	8.53181		33.1667	3.36387		33.1667	0.663059		33.1667	-1.87482					33.1667	-0.89107		33.1667	-0.0892085		33.1667	0.158684
		33.3333	8.50385		33.3333	3.71229		33.3333	0.244673		33.3333	-1.83371					33.3333	-0.82034		33.3333	-0.104275		33.3333	0.132584
		33.5	8.51217		33.5	3.75133		33.5	-0.486649		33.5	-1.66027					33.5	-0.794801		33.5	-0.141067		33.5	0.131689
		33.6667	8.84849		33.6667	3.65438		33.6667	-0.159043		33.6667	-1.02699					33.6667	-0.870904		33.6667	-0.16288		33.6667	0.154953
		33.8333	8.93768		33.8333	3.58565		33.8333	0.163888		33.8333	-1.44508					33.8333	-0.915478		33.8333	-0.150624		33.8333	0.160989
		34	9.03694		34	4.0574		34	0.168613		34	-2.0233					34	-0.813985		34	-0.127335		34	0.127912
		34.1667	8.6531		34.1667	3.7774		34.1667	0.496009		34.1667	-1.81729					34.1667	-0.826952		34.1667	-0.112634		34.1667	0.160807
		34.3333	8.11289		34.3333	3.82177		34.3333	0.449729		34.3333	-1.67743					34.3333	-0.961143		34.3333	-0.0757381		34.3333	0.123735
		34.5	7.99524		34.5	3.36931		34.5	0.816406		34.5	-1.15836					34.5	-1.00347		34.5	-0.0368583		34.5	0.0935321
		34.6667	8.47328		34.6667	3.2242		34.6667	0.570805		34.6667	-1.86038					34.6667	-0.928991		34.6667	-0.111018		34.6667	0.120192
		34.8333	8.65788		34.8333	3.83701		34.8333	0.252925		34.8333	-1.72155					34.8333	-0.913101		34.8333	-0.129412		34.8333	0.0825342
		35	8.2189		35	3.58171		35	0.312177		35	-0.928199					35	-0.852938		35	-0.0892273		35	0.149496
		35.1667	8.12946		35.1667	3.72185		35.1667	0.156157		35.1667	-1.02225					35.1667	-0.83923		35.1667	-0.0986709		35.1667	0.0741124
		35.3333	8.29661		35.3333	3.97597		35.3333	0.129852		35.3333	-1.40146					35.3333	-0.771178		35.3333	-0.0807078		35.3333	0.080227
		35.5	8.66202		35.5	4.3057		35.5	0.520699		35.5	-1.56749					35.5	-0.836374		35.5	-0.157328		35.5	0.0995368
		35.6667	8.62747		35.6667	4.66685		35.6667	0.303762		35.6667	-1.42602					35.6667	-0.943761		35.6667	-0.168151		35.6667	0.179637
		35.8333	8.76296		35.8333	4.28124		35.8333	0.654887		35.8333	-1.38149					35.8333	-0.838326		35.8333	-0.0811029		35.8333	0.145088
		36	8.57147		36	4.2746		36	0.632486		36	-1.13824					36	-0.821166		36	-0.132161		36	0.156585
		36.1667	8.90861		36.1667	4.02585		36.1667	0.397972		36.1667	-1.39772					36.1667	-0.805825		36.1667	-0.171834		36.1667	0.118383
		36.3333	8.88592		36.3333	4.228		36.3333	0.579586		36.3333	-1.62841					36.3333	-0.915075		36.3333	-0.0913176		36.3333	0.13426
		36.5	8.38829		36.5	4.56999		36.5	0.660351		36.5	-1.67556					36.5	-0.873469		36.5	-0.090388		36.5	0.172163
		36.6667	7.93476		36.6667	4.20202		36.6667	0.707226		36.6667	-1.2651					36.6667	-0.782764		36.6667	-0.107195		36.6667	0.147176
		36.8333	8.4989		36.8333	4.52987		36.8333	0.498219		36.8333	-1.72486					36.8333	-0.858345		36.8333	-0.126041		36.8333	0.13113
		37	8.615		37	4.29673		37	0.532832		37	-1.98423					37	-1.02553		37	-0.1424		37	0.182364
		37.1667	8.79478		37.1667	4.20609		37.1667	0.242898		37.1667	-1.66864					37.1667	-1.1661		37.1667	-0.18197		37.1667	0.16503
		37.3333	9.09901		37.3333	4.00645		37.3333	0.639641		37.3333	-1.67541					37.3333	-0.924173		37.3333	-0.149451		37.3333	0.150274
		37.5	8.77748		37.5	3.74442		37.5	0.817628		37.5	-1.32593					37.5	-0.924754		37.5	-0.11332		37.5	0.127487
		37.6667	8.7525		37.6667	3.9176		37.6667	0.833114		37.6667	-1.54356					37.6667	-1.00654		37.6667	-0.130195		37.6667	0.140545
		37.8333	8.63459		37.8333	4.04933		37.8333	0.55543		37.8333	-1.60107					37.8333	-0.999874		37.8333	-0.119795		37.8333	0.137447
		38	9.08762		38	4.79093		38	0.376766		38	-1.4068					38	-1.0858		38	-0.139929		38	0.148624
		38.1667	9.16984		38.1667	4.53613		38.1667	0.516426		38.1667	-0.976649					38.1667	-1.02418		38.1667	-0.108785		38.1667	0.140478
		38.3333	9.00757		38.3333	4.71658		38.3333	0.665839		38.3333	-1.24648					38.3333	-0.913582		38.3333	-0.115725		38.3333	0.123435
		38.5	8.55335		38.5	4.82682		38.5	0.359802		38.5	-1.3651					38.5	-0.899059		38.5	-0.116919		38.5	0.121231
		38.6667	8.52576		38.6667	4.39611		38.6667	0.372721		38.6667	-1.49481					38.6667	-0.795886		38.6667	-0.144648		38.6667	0.135023
		38.8333	8.84718		38.8333	4.48095		38.8333	0.632998		38.8333	-1.29054					38.8333	-0.860315		38.8333	-0.176994		38.8333	0.112566
		39	8.50086		39	4.68092		39	0.416643		39	-1.63672					39	-0.938795		39	-0.182126		39	0.123004
		39.1667	9.06612		39.1667	4.59213		39.1667	0.513067		39.1667	-1.78248					39.1667	-0.929691		39.1667	-0.199711		39.1667	0.153152
		39.3333	8.83587		39.3333	4.60606		39.3333	0.4027		39.3333	-1.38442					39.3333	-0.91454		39.3333	-0.242794		39.3333	0.139948
		39.5	8.7971		39.5	4.5215		39.5	0.811873		39.5	-1.25271					39.5	-0.953798		39.5	-0.195197		39.5	0.153395
		39.6667	9.27223		39.6667	4.35813		39.6667	0.574133		39.6667	-1.46822					39.6667	-0.987798		39.6667	-0.143822		39.6667	0.130662
		39.8333	9.24623		39.8333	5.22368		39.8333	0.49035		39.8333	-1.63372					39.8333	-1.04826		39.8333	-0.125736		39.8333	0.109153
		40	9.36734		40	5.17787		40	0.890222		40	-1.78436					40	-0.937615		40	-0.160455		40	0.109853
		40.1667	9.35091		40.1667	4.92077		40.1667	0.928067		40.1667	-1.66058					40.1667	-0.958341		40.1667	-0.131407		40.1667	0.101972
		40.3333	8.41951		40.3333	4.67973		40.3333	0.525		40.3333	-1.54252					40.3333	-0.986181		40.3333	-0.134131		40.3333	0.0782374
		40.5	8.61621		40.5	4.47095		40.5	0.451784		40.5	-1.67343					40.5	-1.04449		40.5	-0.126818		40.5	0.108771
		40.6667	8.96752		40.6667	5.34802		40.6667	0.599451		40.6667	-1.26505					40.6667	-1.10137		40.6667	-0.137762		40.6667	0.0934005
		40.8333	8.77913		40.8333	4.97709		40.8333	0.498726		40.8333	-1.22268					40.8333	-1.15698		40.8333	-0.125852		40.8333	0.113212
		41	8.61862		41	4.3434		41	0.862119		41	-1.18339					41	-1.04557		41	-0.200241		41	0.100077
		41.1667	8.56733		41.1667	4.29999		41.1667	1.28049		41.1667	-1.58849					41.1667	-1.12667		41.1667	-0.231198		41.1667	0.107619
		41.3333	9.08983		41.3333	4.99663		41.3333	0.947685		41.3333	-1.58977					41.3333	-1.09976		41.3333	-0.273852		41.3333	0.121802
		41.5	8.97178		41.5	5.21431		41.5	0.572032		41.5	-1.37128					41.5	-1.07985		41.5	-0.263061		41.5	0.0837044
		41.6667	9.12531		41.6667	5.48634		41.6667	0.832742		41.6667	-1.53621					41.6667	-1.04469		41.6667	-0.196763		41.6667	0.0870326
		41.8333	9.21851		41.8333	5.08934		41.8333	0.788096		41.8333	-1.42523					41.8333	-1.09114		41.8333	-0.125535		41.8333	0.0853634
		42	9.19399		42	4.63138		42	0.951952		42	-1.38169					42	-1.11909		42	-0.156255		42	0.110895
		42.1667	9.03452		42.1667	4.55938		42.1667	0.992268		42.1667	-1.51107					42.1667	-1.18366		42.1667	-0.163447		42.1667	0.116178
		42.3333	9.24478		42.3333	4.48467		42.3333	1.35805		42.3333	-1.32982					42.3333	-1.09711		42.3333	-0.130657		42.3333	0.157807
		42.5	9.15786		42.5	4.11522		42.5	1.20937		42.5	-1.39959					42.5	-1.17836		42.5	-0.134886		42.5	0.138049
		42.6667	8.69759		42.6667	4.97986		42.6667	1.17477		42.6667	-1.45557					42.6667	-1.27604		42.6667	-0.112836		42.6667	0.0944718
		42.8333	8.73945		42.8333	5.28424		42.8333	0.889702		42.8333	-1.10929					42.8333	-1.17619		42.8333	-0.155786		42.8333	0.110903
		43	9.35446		43	5.19577		43	0.799741		43	-1.37651					43	-1.17046		43	-0.180669		43	0.114022
		43.1667	9.23751		43.1667	5.52857		43.1667	0.800017		43.1667	-1.61201					43.1667	-1.17752		43.1667	-0.226593		43.1667	0.137694
		43.3333	9.03679		43.3333	5.24674		43.3333	0.928225		43.3333	-1.32898					43.3333	-1.08211		43.3333	-0.172749		43.3333	0.116164
		43.5	9.24445		43.5	5.13998		43.5	1.23331		43.5	-1.31941					43.5	-1.04526		43.5	-0.193634		43.5	0.14836
		43.6667	9.34018		43.6667	5.45024		43.6667	1.40896		43.6667	-1.57109					43.6667	-1.12555		43.6667	-0.190216		43.6667	0.119535
		43.8333	8.94657		43.8333	5.62129		43.8333	1.31074		43.8333	-1.63736					43.8333	-1.2503		43.8333	-0.184787		43.8333	0.104163
		44	8.47526		44	5.22043		44	1.12076		44	-1.2791					44	-1.11347		44	-0.201201		44	0.0694274
		44.1667	9.03992		44.1667	5.27394		44.1667	0.998532		44.1667	-1.63536					44.1667	-1.10432		44.1667	-0.139957		44.1667	0.12495
		44.3333	9.24477		44.3333	5.7888		44.3333	0.683742		44.3333	-1.23469					44.3333	-1.28106		44.3333	-0.158213		44.3333	0.130808
		44.5	9.13327		44.5	5.93737		44.5	0.339216		44.5	-0.919072					44.5	-1.13798		44.5	-0.184175		44.5	0.136202
		44.6667	9.13849		44.6667	5.67166		44.6667	0.984981		44.6667	-1.19717					44.6667	-1.26381		44.6667	-0.201173		44.6667	0.125333
		44.8333	9.16412		44.8333	5.61236		44.8333	1.13788		44.8333	-0.806491					44.8333	-1.26635		44.8333	-0.190702		44.8333	0.10538
		45	9.53657		45	5.37911		45	0.800178		45	-1.51153					45	-1.15692		45	-0.183771		45	0.0911554
		45.1667	9.47889		45.1667	5.32397		45.1667	0.880764		45.1667	-0.721114					45.1667	-1.23423		45.1667	-0.224869		45.1667	0.0853959
		45.3333	8.98177		45.3333	5.03877		45.3333	0.726822		45.3333	-0.78303					45.3333	-1.22184		45.3333	-0.226127		45.3333	0.104889
		45.5	8.73944		45.5	5.31239		45.5	1.36462		45.5	-0.981064					45.5	-1.20654		45.5	-0.198305		45.5	0.107219
		45.6667	8.43065		45.6667	5.72594		45.6667	1.45083		45.6667	-1.84462					45.6667	-1.21905		45.6667	-0.226312		45.6667	0.0910689
		45.8333	8.38414		45.8333	5.32031		45.8333	0.730238		45.8333	-1.46365					45.8333	-1.12428		45.8333	-0.178949		45.8333	0.114312
		46	9.05244		46	5.25015		46	1.16049		46	-1.58897					46	-1.24877		46	-0.191093		46	0.0999836
		46.1667	9.32037		46.1667	5.1864		46.1667	1.47996		46.1667	-1.17807								46.1667	-0.183256		46.1667	0.128294
		46.3333	9.61827		46.3333	5.61978		46.3333	0.818081		46.3333	-1.34694					46.3333	-1.39196		46.3333	-0.248553		46.3333	0.124793
		46.5	9.68985		46.5	5.46029		46.5	0.810124		46.5	-1.76109					46.5	-1.37589		46.5	-0.259344		46.5	0.141782
		46.6667	9.21528		46.6667	5.08871		46.6667	0.952851		46.6667	-1.48631					46.6667	-1.30712		46.6667	-0.189349		46.6667	0.139536
		46.8333	9.25283		46.8333	5.40065		46.8333	1.11007		46.8333	-1.31343					46.8333	-1.2718		46.8333	-0.14875		46.8333	0.132878
		47	9.14645		47	6.01235		47	1.24416		47	-1.87526					47	-1.25843		47	-0.217189		47	0.16393
		47.1667	9.1535		47.1667	6.45317		47.1667	1.55957		47.1667	-1.68195					47.1667	-1.28983		47.1667	-0.247648		47.1667	0.147582
		47.3333	9.12478		47.3333	5.65378		47.3333	1.30128		47.3333	-1.52					47.3333	-1.32075		47.3333	-0.224247		47.3333	0.153568
		47.5	8.6171		47.5	5.65594		47.5	1.00427		47.5	-1.27457					47.5	-1.15183		47.5	-0.236839		47.5	0.12326
		47.6667	8.98577		47.6667	5.9479		47.6667	1.14433		47.6667	-1.41453					47.6667	-1.11155		47.6667	-0.194682		47.6667	0.0601105
		47.8333	9.15276		47.8333	5.925		47.8333	1.05829		47.8333	-1.38116					47.8333	-1.17616		47.8333	-0.170853		47.8333	0.111989
		48	8.91754		48	6.20897		48	1.22404		48	-1.50204					48	-1.31611		48	-0.197443		48	0.106169
		48.1667	8.82833		48.1667	6.00782		48.1667	0.966235		48.1667	-1.41381					48.1667	-1.40921		48.1667	-0.216414		48.1667	0.0728004
		48.3333	9.34592		48.3333	5.61417		48.3333	1.02438		48.3333	-1.23151					48.3333	-1.3503		48.3333	-0.226879		48.3333	0.0540943
		48.5	9.44389		48.5	5.55917		48.5	1.03434		48.5	-1.20816					48.5	-1.29841		48.5	-0.191457		48.5	0.070103
		48.6667	9.4587		48.6667	5.14457		48.6667	1.26241		48.6667	-1.35512					48.6667	-1.48335		48.6667	-0.260983		48.6667	0.0818425
		48.8333	9.93309		48.8333	5.40847		48.8333	1.52059		48.8333	-1.11686					48.8333	-1.34527		48.8333	-0.22794		48.8333	0.085243
		49	9.56988		49	5.70778		49	1.56079		49	-1.22694					49	-1.31749		49	-0.179621		49	0.104568
		49.1667	8.98982		49.1667	5.67425		49.1667	1.69698		49.1667	-1.5514					49.1667	-1.29049		49.1667	-0.171614		49.1667	0.134962
		49.3333	9.59017		49.3333	5.61777		49.3333	2.0207		49.3333	-1.40809					49.3333	-1.30554		49.3333	-0.204337		49.3333	0.0912823
		49.5	9.60816		49.5	5.76237		49.5	1.66225		49.5	-1.55406					49.5	-1.2372		49.5	-0.212867		49.5	0.070972
		49.6667	9.35971		49.6667	5.8831		49.6667	1.25571		49.6667	-1.30843					49.6667	-1.21009		49.6667	-0.23382		49.6667	0.110975
		49.8333	8.96734		49.8333	6.0879		49.8333	1.10755		49.8333	-1.08112					49.8333	-1.45665		49.8333	-0.275633		49.8333	0.0791899
		50	9.22161		50	5.70345		50	1.38962		50	-1.08844					50.1667	-1.28229		50	-0.245832		50	0.0728513
		50.1667	9.47098		50.1667	5.77874		50.1667	1.15429		50.1667	-1.00631					50.3333	-1.39242		50.1667	-0.253022		50.1667	0.139582
		50.3333	9.41021		50.3333	5.87745		50.3333	1.17665		50.3333	-0.762842					50.5	-1.48415		50.3333	-0.256557		50.3333	0.183429
		50.5	9.3299		50.5	6.07548		50.5	1.11649		50.5	-1.07713					50.6667	-1.25416		50.5	-0.197876		50.5	0.0993811
		50.6667	9.01694		50.6667	6.25787		50.6667	1.20636		50.6667	-0.917718					50.8333	-1.21216		50.6667	-0.205163		50.6667	0.0734023
		50.8333	9.64637		50.8333	6.42644		50.8333	1.10851		50.8333	-1.12364					51	-1.33749		50.8333	-0.218016		50.8333	0.101092
		51	9.52352		51	6.07906		51	1.70105		51	-0.986656					51.1667	-1.41131		51	-0.235366		51	0.114665
		51.1667	9.10614		51.1667	6.33571		51.1667	1.93494		51.1667	-1.06509					51.3333	-1.32956		51.1667	-0.252169		51.1667	0.113266
		51.3333	9.46108		51.3333	6.25284		51.3333	2.24557		51.3333	-1.21421					51.5	-1.46006		51.3333	-0.208339		51.3333	0.136612
		51.5	9.56133		51.5	6.19008		51.5	2.16823		51.5	-0.818411					51.8333	-1.3354		51.5	-0.301681		51.5	0.0962745
		51.6667	9.62151		51.6667	6.07615		51.6667	1.67432		51.6667	-0.85239					52.5	-1.49012		51.6667	-0.231702		51.6667	0.104128
		51.8333	9.25739		51.8333	6.22582		51.8333	1.10589		51.8333	-0.835334					52.6667	-1.35257		51.8333	-0.263253		51.8333	0.0656085
		52	8.62748		52	6.31261		52	1.35602		52	-1.09935					53	-1.47745		52	-0.274769		52	0.0944942
		52.1667	8.93971		52.1667	6.50402		52.1667	1.41348		52.1667	-1.15482					53.1667	-1.37972		52.1667	-0.227634		52.1667	0.0964192
		52.3333	9.49617		52.3333	6.24458		52.3333	1.14813		52.3333	-1.60238					53.5	-1.23513		52.3333	-0.225118		52.3333	0.0759639
		52.5	9.7442		52.5	6.48877		52.5	1.18284		52.5	-1.38764					53.6667	-1.24642		52.5	-0.289041		52.5	0.0699181
		52.6667	9.9643		52.6667	6.75727		52.6667	1.00022		52.6667	-0.928749					54.3333	-1.47671		52.6667	-0.244048		52.6667	0.138711
		52.8333	9.88971		52.8333	6.4825		52.8333	1.35226		52.8333	-1.09943					55	-1.42166		52.8333	-0.314874		52.8333	0.160554
		53	9.20244		53	6.46589		53	1.5494		53	-1.13215					56.8333	-1.45474		53	-0.262283		53	0.107848
		53.1667	8.89557		53.1667	6.48636		53.1667	1.9006		53.1667	-1.38382					57.3333	-1.37276		53.1667	-0.212238		53.1667	0.0724313
		53.3333	8.46053		53.3333	6.19729		53.3333	1.48718		53.3333	-1.15468					57.5	-1.47687		53.3333	-0.23318		53.3333	0.0604558
		53.5	9.07157		53.5	6.07802		53.5	1.65019		53.5	-1.49917					59	-1.4737		53.5	-0.309078		53.5	0.0601417
		53.6667	9.09617		53.6667	6.3323		53.6667	1.62374		53.6667	-1.19023								53.6667	-0.309955		53.6667	0.109289
[truncated: 68 more rows]

## Sheet: SFig 26
SFig 26
		a			b
		k1			k1
		1/T	ln(k)		1/T	ln(k/T)
[truncated: 10 more rows]

## Sheet: SFig 28b-d
SFig 28b-d
		b												c												d
[truncated: 481 more rows]

[truncated: 3 more sheets: SFig 29, SFig 30, Cartesian Coordinates ]
